# Supplementary material for: Prolonged visual experience accelerates developmental synaptic downscaling via epigenetic regulation and Rab5c mediated AMPA receptor trafficking
Source: Commun Biol. 2026 Jan 9;9:230. doi: 10.1038/s42003-025-09507-5 (PMC12901309; doi:10.1038/s42003-025-09507-5)
Supplement: Supplementary file 3 — Supplementary Data 1 [file 42003_2025_9507_MOESM3_ESM.xls]

## Sheet: DEGs 
Differentially expressed genes between 20LE and 12LE at 2 dpl											Differentially expressed genes between 4LE and 12LE at 2 dpl									Differentially expressed genes between 20LE and 12LE at 5 dpl									Differentially expressed genes between 4LE and 12LE at 5 dpl
Entrez id	Gene name	Description									Entrez id	Gene Name	Description							Entrez id	Gene name	Description							Entrez id	Gene Name	Description
100158432	aars.L	alanyl-tRNA synthetase 1 L homeolog									108697176	ank3.S	ankyrin 3, node of Ranvier (ankyrin G) S homeolog(ank3.S)							398459	actb.L	actin, beta L homeolog(actb.L)							398459	actb.L	actin, beta L homeolog(actb.L)
398887	abcc5.L	ATP binding cassette subfamily C member 5 L homeolog(abcc5.L)									398804	atf4.L	activating transcription factor 4 L homeolog(atf4.L)							108695393	abca1.L	ATP binding cassette subfamily A member 1 L homeolog							108703086	actb.S	actin, beta S homeolog
733423	acin1.L	apoptotic chromatin condensation inducer 1 L homeolog(acin1.L)									108701385	atp5mc3.L	ATP synthase membrane subunit c locus 3 L homeolog							108703086	actb.S	actin, beta S homeolog							379354	ag1.L	anterior gradient 1 L homeolog(ag1.L)
734979	acin1.S	apoptotic chromatin condensation inducer 1 S homeolog(acin1.S)									108704950	atp5mk.L	ATP synthase membrane subunit k L homeolog							495283	alas2.S	5'-aminolevulinate synthase 2 S homeolog(alas2.S)							398260	agr2.S	anterior gradient 2, protein disulphide isomerase family member S homeolog(agr2.S)
398459	actb.L	actin, beta L homeolog(actb.L)									108697413	atp5mk.S	ATP synthase membrane subunit k S homeolog							380497	ap2m1.L	adaptor related protein complex 2 subunit mu 1 L homeolog(ap2m1.L)							108719444	arc.L	activity-regulated cytoskeleton-associated protein L homeolog
734918	actg1.L	actin gamma 1 L homeolog(actg1.L)									108712641	camk2a.S	calcium/calmodulin-dependent protein kinase type II subunit alpha S homeolog							398223	app.L	amyloid beta precursor protein L homeolog(app.L)							398963	cdo1.L	Cysteine dioxygenase type 1 L homeolog
100337595	actg1.S	actin gamma 1 S homeolog(actg1.S)									379280	celf2.L	CUGBP, Elav-like family member 2 L homeolog(celf2.L)							108701385	atp5mc3.L	ATP synthase membrane subunit c locus 3 L homeolog							398729	cebpd.L	CCAAT enhancer binding protein delta L homeolog
734930	actn4.L	actinin alpha 4 L homeolog(actn4.L)									379484	cirbp.S	cold inducible RNA binding protein S homeolog(cirbp.S)							2642083	atp6	ATP synthase F0 subunit 6(ATP6)							398730	cebpd.S	CCAAT enhancer binding protein delta S homeolog
108711361	adam10.L	ADAM metallopeptidase domain 10 L homeolog									444287	cltc.L	clathrin, heavy chain (Hc) L homeolog(cltc.L)							398647	atp6v0c.L	ATPase, H+ transporting, lysosomal 16kDa, V0 subunit c L homeolog(atp6v0c.L)							397725	cfb.L	Complement factor B L homeolog
108702544	adam11.S	ADAM metallopeptidase domain 11 S homeolog									447278	cox7b.L	cytochrome c oxidase subunit VIIb L homeolog(cox7b.L)							108696110	bnip3.L	BCL2/adenovirus E1B 19kDa interacting protein 3							379484	cirbp.S	cold inducible RNA binding protein S homeolog(cirbp.S)
379354	ag1.L	anterior gradient 1 L homeolog(ag1.L)									447187	cox7c.L	cytochrome c oxidase subunit VIIc L homeolog(cox7c.L)							379772	ca2.L	carbonic anhydrase 2 L homeolog(ca2.L)							414661	cnfn.1.L	Cornifelin GENE 1 L homeolog
397989	ag1.S	anterior gradient 1 S homeolog(ag1.S)									735150	cox7c.S	cytochrome c oxidase subunit VIIc S homeolog(cox7c.S)							398997	ccni.L	cyclin I L homeolog(ccni.L)							2642088	cox1	cytochrome c oxidase subunit I(COX1)
379407	agr2.L	anterior gradient 2, protein disulphide isomerase family member L homeolog(agr2.L)									108698780	dync1h1.L	dynein cytoplasmic 1 heavy chain 1 L homeolog(dync1h1.L)							398959	cct4.S	chaperonin containing TCP1 subunit 4 S homeolog(cct4.S)							398780	eef2.2l	elongation factor 2 L homeolog
398260	agr2.S	anterior gradient 2, protein disulphide isomerase family member S homeolog(agr2.S)									496060	fabp7.L	fatty acid binding protein 7, brain L homeolog(fabp7.L)							100037095	cdca7.L	cell division cycle associated 7 L homeolog(cdca7.L)							399162	egr1.L	early growth response 1 L homeolog(egr1.L)
446493	ahcyl2.L	adenosylhomocysteinase-like 2 L homeolog(ahcyl2.L)									379069	fkbp1a.L	FKBP prolyl isomerase 1A L homeolog(fkbp1a.L)							398729	cebpd.L	CCAAT enhancer binding protein delta L homeolog(cebpd.L)							379633	eif3a.L	eukaryotic translation initiation factor 3 subunit A L homeolog
108718477	akap9.L	A-kinase anchoring protein 9 L homeolog(akap9.L)									447201	fos.S	FBJ murine osteosarcoma viral oncogene homolog S homeolog(fos.S)							398730	cebpd.S	CCAAT enhancer binding protein delta S homeolog(cebpd.S)							108706767	epgn.S	epithelial mitogen S homeolog
380079	aldoc.L	aldolase, fructose-bisphosphate C L homeolog(aldoc.L)									380075	fus.L	FUS RNA binding protein S homeolog							379761	cirbp.L	cold inducible RNA binding protein L homeolog(cirbp.L)							379267	fth1.S	ferritin, heavy polypeptide 1, gene 1 S homeolog
108696078	ank3.L	ankyrin 3, node of Ranvier (ankyrin G) L homeolog(ank3.L)									380259	gapdh.S	glyceraldehyde-3-phosphate dehydrogenase S homeolog(gapdh.S)							379484	cirbp.S	cold inducible RNA binding protein S homeolog(cirbp.S)							379852	g6pc1.L	glucose-6-phosphatase, catalytic subunit 1, gene 1 L homeolog
108697176	ank3.S	ankyrin 3, node of Ranvier (ankyrin G) S homeolog(ank3.S)									394384	gpm6a.L	glycoprotein M6A L homeolog(gpm6a.L)							108696042	clstn3.L	calsyntenin 3 L homeolog(clstn3.L)							108696283	glud1.L	glutamate dehydrogenase 1 L homeolog
443986	ankrd11.L	ankyrin repeat domain 11 L homeolog(ankrd11.L)									100301970	grik5.L	glutamate receptor, ionotropic, kainate 5 L homeolog							414661	cnfn.1.L	cornifelin, gene 1 L homeolog(cnfn.1.L)							444294	glul.S	glutamate-ammonia ligase S homeolog(glul.S)
108704484	ankrd17.S	ankyrin repeat domain 17 S homeolog									379435	hba2.L	hemoglobin subunit alpha 2 L homeolog(hba2.L)							2642088	cox1	cytochrome c oxidase subunit I(COX1)							379487	hba3.L	Hemoglobin subunit alpha-3 L homeolog
108716874	ankrd6.L	ankyrin repeat domain 6 L homeolog(ankrd6.L)									379487	hba3.L	hemoglobin alpha 3 subunit L homeolog(hba3.L)							2642081	cox2	cytochrome c oxidase subunit II(COX2)							379431	hbd.S	hemoglobin subunit delta S homeolog(hbd.S)
779373	anxa7.L	annexin A7 L homeolog(anxa7.L)									379438	hba4.S	alpha-T4 globin, Putative ortholog of hemoglobin alpha chain S homeolog							2642084	cox3	cytochrome c oxidase subunit III(COX3)							379468	hmg-17	high mobility group nucle
108709616	ap2b1.S	adaptor related protein complex 2 subunit beta 1 S homeolog(ap2b1.S)										hbd.L	hemoglobin subunit delta L homeolog(hbd.L)							398188	ddx21.L	DEAD-box helicase 21 L homeolog(ddx21.L)							379263	hmgb2.L	high mobility group box 2 L homeolog
380497	ap2m1.L	adaptor related protein complex 2 subunit mu 1 L homeolog(ap2m1.L)									379431	hbd.S	hemoglobin subunit delta S homeolog(hbd.S)							108704479	dnm1.L	dynamin 1 L homeolog(dnm1.L)							380091	hmgcs1.L	3-hydroxy-3-methylglutaryl-CoA synthase 1 L homeolog(hmgcs1.L)
432171	ap2m1.S	adaptor related protein complex 2 subunit mu 1 S homeolog(ap2m1.S)									379263	hmgb2.L	high mobility group box 2 L homeolog							108699962	dnm1.S	dynamin 1 S homeolog(dnm1.S)							447204	hmgcs1.S	3-hydroxy-3-methylglutaryl-CoA synthase 1 S homeolog(hmgcs1.S)
100380957	ap3d1.S	adaptor related protein complex 3 subunit delta 1 S homeolog(ap3d1.S)									398455	hnrnpa0.L	heterogeneous nuclear ribonucleoprotein A0 L homeolog(hnrnpa0.L)							398815	dpysl2.L	dihydropyrimidinase like 2 L homeolog(dpysl2.L)							446459	hsp90ab1.S	heat shock protein 90kDa alpha family class B member 1 S homeolog(hsp90ab1.S)
399455	apc.L	adenomatous polyposis coli L homeolog(apc.L)									495062	jarid2.S	jumonji and AT-rich interaction domain containing 2 S homeolog(jarid2.S)							380550	eef1a2.S	eukaryotic translation elongation factor 1 alpha 2 S homeolog(eef1a2.S)							399068	mknk2.L	MAPK interacting serine/threonine kinase 2 L homeolog
108707215	apc.S	adenomatous polyposis coli S homeolog(apc.S)									108715827	loc108715827	uncharacterized ncRNA							446712	eef2.2.L	eukaryotic translation elongation factor 2, gene 2 L homeolog(eef2.2.L)							2642078	mt-nd5	NADH-ubiquinone oxidoreductase chain 5
108712468	apc2.L	adenomatosis polyposis coli 2 L homeolog									379931	map2.S	microtubule associated protein 2 S homeolog(map2.S)							399162	egr1.L	early growth response 1 L homeolog(egr1.L)							734693	muc2l.S	mucin 2, oligomeric mucus/gel-forming like S homeolog
108704666	apc2.S	adenomatosis polyposis coli 2 S homeolog									100499534	mgarp.L	mitochondria localized glutamic acid rich protein L homeolog(mgarp.L)							108708655	eif4b.L	eukaryotic translation initiation factor 4B L homeolog(eif4b.L)							121399621	mucin-5ac	Mucin-5AC
398223	app.L	amyloid beta precursor protein L homeolog(app.L)									397762	ncam1.L	neural cell adhesion molecule 1 L homeolog(ncam1.L)							399240	epb41l1.S	erythrocyte membrane protein band 4.1-like 1 S homeolog(epb41l1.S)							373674	nr4a1.L	nuclear receptor subfamily 4 group A member 1 L homeolog
398972	arhgap21.L	Rho GTPase activating protein 21 L homeolog(arhgap21.L)									2642085	nd3	NADH dehydrogenase subunit 3(ND3)							108706767	epgn.S	epithelial mitogen S homeolog(epgn.S)							108707722	opnpl.L	pinopsin-like [provisional] L homeolog
446376	arhgap21.S	Rho GTPase activating protein 21 S homeolog(arhgap21.S)									108699822	ndufb1.S	NADH:ubiquinone oxidoreductase subunit B1 S homeolog(ndufb1.S)							496060	fabp7.L	fatty acid binding protein 7, brain L homeolog(fabp7.L)							379896	pabpc1.S	poly(A) binding protein, cytoplasmic 1 S homeolog(pabpc1.S)
108702852	arhgap44.S	Rho GTPase activating protein 44 S homeolog(arhgap44.S)									398283	ost4.L	oligosaccharyltransferase complex subunit 4, non-catalytic L homeolog							108698676	fos.L	FBJ murine osteosarcoma viral oncogene homolog L homeolog(fos.L)							108704005	parapinopsin.L	Parapinopsin L homeolog
734263	arl6ip1.L	ADP ribosylation factor like GTPase 6 interacting protein 1 L homeolog(arl6ip1.L)									379952	ppia.S	peptidylprolyl isomerase A (cyclophilin A) S homeolog(ppia.S)							447201	fos.S	FBJ murine osteosarcoma viral oncogene homolog S homeolog(fos.S)							398840	pdk4.S	pyruvate dehydrogenase kinase 4 S homeolog
447592	arl6ip1.S	ADP ribosylation factor like GTPase 6 interacting protein 1 S homeolog(arl6ip1.S)									447304	ptma.S	prothymosin alpha S homeolog(ptma.S)							379852	g6pc1.L	glucose-6-phosphatase, catalytic subunit 1, gene 1 L homeolog							108698356	phyhdla.L	probable alpha-ketoglutarate-dependent hypophosphite dioxygenase-like a gene 1 L homeolog
108715626	astn1.S	astrotactin 1 S homeolog(astn1.S)									108697670	ptmap12.S	prothymosin alpha like S homeolog							444294	glul.S	glutamate-ammonia ligase S homeolog(glul.S)							108698350	phyhdlc.L	probable alpha-ketoglutarate-dependent hypophosphite dioxygenase-like c gene 1 L homeolog
398752	atp1a2.S	ATPase, Na+/K+ transporting, alpha 2 polypeptide S homeolog(atp1a2.S)									100381111	r3hdm1.L	R3H domain containing 1 L homeolog(r3hdm1.L)							108710936	gpr151.L	G protein-coupled receptor 151 L homeolog(gpr151.L)							399121	prmt1.S	protein arginine methyltransferase 1 S homeolog(prmt1.S)
446229	atp2a2.S	ATPase, Ca++ transporting, cardiac muscle, slow twitch 2 S homeolog(atp2a2.S)									734837	ribc1.L	RIB43A-like with coiled-coils protein 1 L homeolog							399418	h3-3a.L	H3.3 histone A L homeolog							380033	rpl3.L	ribosomal protein L3 L homeolog
108709452	atp2b4.S	ATPase plasma membrane Ca2+ transporting 4 S homeolog(atp2b4.s)									108719955	rpl15.S	ribosomal protein L15 S homeolog(rpl15.S)							444503	h3c13.S	H3 clustered histone 13 S homeolog							100036942	sds.L	serine dehydratase L homeolog
444357	atp5mc1.S	ATP synthase membrane subunit c locus 1 S homeolog									399417	rpl18a.L	ribosomal protein L18a L homeolog(rpl18a.L)							379435	hba2.L	hemoglobin subunit alpha 2 L homeolog(hba2.L)							100036931	sds.S	serine dehydratase S homeolog
108701385	atp5mc3.L	ATP synthase membrane subunit c locus 3 L homeolog(atp5mc3.L)									108702499	rpl19.S	ribosomal protein L19 S homeolog							379487	hba3.L	hemoglobin alpha 3 subunit L homeolog(hba3.L)							379559	sesn1.L	Sestrin-1 L homeolog
379775	atp5mc3.S	ATP synthase membrane subunit c locus 3 S homeolog									447081	rpl24.L	ribosomal protein L24 L homeolog(rpl24.L)							379438	hba4.S	alpha-T4 globin, Putative ortholog of hemoglobin alpha chain S homeolog							398542	srrt.L	Serrate RNA effector molecule homolog B
414601	atp5o.L	ATP synthase peripheral stalk subunit OSCP L homeolog									108709665	rpl24.S	ribosomal protein L24 S homeolog(rpl24.S)							379431	hbd.S	hemoglobin subunit delta S homeolog(hbd.S)							398324	stat1.L	Signal transducer and activator of transcription 1 L homeolog
446923	atp5o.S	ATP synthase peripheral stalk subunit OSCP S homeolog									108715857	rpl32.S	ribosomal protein L32 S homeolog							379263	hmgb2.L	high mobility group box 2 L homeolog							108709841	stat2.S	Signal transducer and activator of transcription 2 S homeolog
734500	atp6ap2.L	ATPase, H+ transporting, lysosomal accessory protein 2 L homeolog(atp6ap2.L)									447146	rpl36.L	ribosomal protein L36 L homeolog(rpl36.L)							379074	hmgb2.S	high mobility group box 2 S homeolog							398732	tf.L	transferrin L homeolog
379892	atp6v0d1.L	ATPase, H+ transporting, lysosomal 38kDa, V0 subunit d1 L homeolog(atp6v0d1.L)									108706795	rpl36.S	ribosomal protein L36 S homeolog(rpl36.S)							447204	hmgcs1.S	3-hydroxy-3-methylglutaryl-CoA synthase 1 S homeolog(hmgcs1.S)							379502	tf.S	transferrin S homeolog S homeolog
735078	atp6v0e2.S	ATPase, H+ transporting V0 subunit e2 S homeolog(atp6v0e2.S)									447145	rpl36a.S	ribosomal protein L36a S homeolog							100329179	hmgn1.L	high mobility group nucleosome binding domain 1 L homeolog(hmgn1.L)							399438	tmsb4x.L	thymosin beta 4 X-linked L homeolog
108695410	atp6v1c1.S	ATPase, H+ transporting, lysosomal 42kDa, V1 subunit C1 S homeolog(atp6v1c1.S)									108718401	rpl37.L	ribosomal protein L37 L homeolog(rpl37.L)							380456	hmgn1.S	high mobility group nucleosome binding domain 1 S homeolog(hmgn1.S)							108708551	tuba1a.L	tubulin alpha 1a L homeolog
108712570	atp6v1e1.S	ATPase, H+ transporting, lysosomal 31kDa, V1 subunit E1 S homeolog(atp6v1e1.S)									444406	rpl37.S	ribosomal protein L37 S homeolog(rpl37.S)							379468	hmgn2.L	high mobility group nucleosomal binding domain 2 L homeolog(hmgn2.L)							108709821	tuba1b.S	tubulin alpha 1b S homeolog(tuba1b.S)
403358	atp6v1f.S	ATPase, H+ transporting, lysosomal 14kDa, V1 subunit F S homeolog(atp6v1f.S)									108711439	rpl37a.L	ribosomal protein L37a L homeolog							398020	hmgn2.S	high mobility group nucleosomal binding domain 2 S homeolog(hmgn2.S)							380482	tuba1c.S	tubulin alpha 1c S homeolog(tuba1c.S)
398269	baz1b.S	bromodomain adjacent to zinc finger domain 1B S homeolog(baz1b.S)									447139	rpl38.L	ribosomal protein L38 L homeolog(rpl38.L)							379409	hmgn3.S	high mobility group nucleosomal binding domain 3 S homeolog(hmgn3.S)							380418	tubb.L	tubulin beta class I L homeolog(tubb.L)
108701340	baz2b.L	bromodomain adjacent to zinc finger domain 2B L homeolog									108702700	rpl38.S	ribosomal protein L38 S homeolog(rpl38.S)							380181	hnrnpab.L	heterogeneous nuclear ribonucleoprotein A/B L homeolog(hnrnpab.L)							108700239	tubb.S	tubulin beta class I S homeolog
101027295	baz2b.S	bromodomain adjacent to zinc finger domain 2B S homeolog(baz2b.S)									734676	rpl39.L	ribosomal protein L39 L homeolog(rpl39.L)							414562	hnrnpdl.S	heterogeneous nuclear ribonucleoprotein D like S homeolog(hnrnpdl.S)							108719115	tubb2b.L	tubulin beta 2B class IIb L homeolog(tubb2b.L)
108698742	bcl11b.L	BCL11B, BAF complex component L homeolog(bcl11b.L)									734672	rpl39.S	ribosomal protein L39 S homeolog(rpl39.S)							446459	hsp90ab1.S	heat shock protein 90kDa alpha family class B member 1 S homeolog(hsp90ab1.S)							379220	tubb2b.S	tubulin beta 2B class IIb S homeolog(tubb2b.S)
444760	bltp1.L	bridge-like lipid transfer protein family member 1 L homeolog									735172	rpl7.L	ribosomal protein L7 L homeolog(rpl7.L)							495062	jarid2.S	jumonji and AT-rich interaction domain containing 2 S homeolog(jarid2.S)							108715419	tubb3.S	tubulin beta 3 class III S homeolog S homeolog
108701207	bptf.L	bromodomain PHD finger transcription factor L homeolog(bptf.L)									108695345	rpl7.S	ribosomal protein L7 S homeolog							108703539	kdm6b.S	lysine (K)-specific demethylase 6B S homeolog(kdm6b.S)							379359	tubb4a.S	tubulin beta 4A class IVa S homeolog(tubb4a.S)
108713567	bsn.L	bassoon presynaptic cytomatrix protein L homeolog(bsn.L)									108716011	rplp0.L	ribosomal protein, large, P0 L homeolog(rplp0.L)							108698556	loc108698556	uncharacterized ncRNA							443882	uba52.L	ubiquitin A-52 residue rib L homeolog
108715813	bsn.S	bassoon presynaptic cytomatrix protein S homeolog(bsn.S)									380368	rps11.L	ribosomal protein S11 L homeolog							108699847	loc108699847	uncharacterized LOC108699847							431893	ucp2.S	uncoupling protein 2 (mitochondrial, proton carrier) S homeolog(ucp2.S)
447394	c1qtnf4.S	C1q and TNF related 4 S homeolog(c1qtnf4.S)									380043	rps13.L	ribosomal protein S13 L homeolog(rps13.L)							108704036	loc108704036	sodium- and chloride-dependent GABA transporter 1							398743	upk3a.L	uroplakin-3a L homeolog L homeolog
446413	c5orf30.L	macrophage immunometabolism regulator L homeolog									548611	rps15.L	ribosomal protein S15 L homeolog(rps15.L)							108704227	loc108704227	uncharacterized LOC108704227							108711739	vgf.L	VGF nerve growth factor inducible L homeolog(vgf.L)
100462926	cacna1b.L	calcium channel, voltage-dependent, N type, alpha 1B subunit S homeolog									108700218	rps18.S	ribosomal protein S18 S homeolog							108708564	loc108708564	uncharacterized LOC108708564							432005	ywhag.S	tyrosine 3-monooxygenase/tryptophan 5-monooxygenase activation protein gamma S homeolog
100462927	cacna1e.L	calcium channel, voltage-dependent, R type, alpha 1E subunit L homeolog(cacna1e.L)									108703225	rps2.S	ribosomal protein S2 S homeolog							108709832	loc108709832	uncharacterized ncRNA
108715639	cacna1e.S	calcium channel, voltage-dependent, R type, alpha 1E subunit S homeolog(cacna1e.S)									108716411	rps27a.L	ribosomal protein S27a L homeolog(rps27a.L)							108711576	loc108711576	uncharacterized LOC108711576
100462914	cacna1g.L	calcium channel, voltage-dependent, T type, alpha 1G subunit L homeolog(cacna1g.L)									108712659	rps28p9.L	ribosomal protein S28 L homeolog							108713473	loc108713473	uncharacterized LOC108713473
108714609	cacna2d2.L	calcium voltage-gated channel auxiliary subunit alpha2delta 2 L homeolog(cacna2d2.L)									447177	rps28p9.S	ribosomal protein S28 S homeolog							108715172	loc108715172	uncharacterized LOC108715172
108715833	cacna2d2.S	calcium voltage-gated channel auxiliary subunit alpha2delta 2 S homeolog(cacna2d2.S)										rps29.L	ribosomal protein S29 L homeolog(rps29.L)							108716849	loc108716849	uncharacterized LOC108716849
606721	calm1.S	calmodulin 1 (phosphorylase kinase, delta) homeolog S(calm1.S)									734515	rps29.S	ribosomal protein S29 S homeolog(rps29.S)							108716955	loc108716955	uncharacterized LOC108716955
380458	calr.L	calreticulin homeolog L(calr.L)									444841	rps3.L	ribosomal protein S3 L homeolog(rps3.L)							398307	mapt.L	microtubule associated protein tau L homeolog(mapt.L)
108716832	camkk2.L	calcium/calmodulin-dependent protein kinase kinase 2, beta L homeolog(camkk2.L)									443740	rps3.S	ribosomal protein S3 S homeolog(rps3.S)							100158413	mapt.S	microtubule associated protein tau S homeolog(mapt.S)
444153	ccar1.S	cell division cycle and apoptosis regulator 1 S homeolog(ccar1.S)									380281	rps6.S	ribosomal protein S6 S homeolog(rps6.S)							380451	mcm2.L	minichromosome maintenance complex component 2 L homeolog(mcm2.L)
734931	ccno-b	cyclin O S homeolog									380422	rpsa.S	ribosomal protein SA S homeolog(rpsa.S)							380587	mcm5.L	minichromosome maintenance complex component 5 L homeolog(mcm5.L)
108711095	cct2.L	chaperonin containing TCP1 subunit 2 L homeolog(cct2.L)									108712754	slc1a6.L	solute carrier family 1 (high affinity aspartate/glutamate transporter), member 6 L homeolog(slc1a6.L)							398071	mcm6.2.L	minichromosome maintenance complex component 6 gene 2 L homeolog
108710169	cdkn2d.L	cyclin-dependent kinase inhibitor 2D L homeolog									779307	snrpg.S	small nuclear ribonucleoprotein polypeptide G S homeolog(snrpg.S)							380414	mcm7.L	minichromosome maintenance complex component 7 L homeolog(mcm7.L)
379280	celf2.L	CUGBP, Elav-like family member 2 L homeolog(celf2.L)									108708867	son.S	SON DNA binding protein S homeolog							394349	mt4.L	metallothionein 4 L homeolog(mt4.L)
379627	celf3.L	CUGBP, Elav-like family member 3 L homeolog(celf3.L)									100037199	sri	sorcin							2642078	mt-nd5	mitochondrially encoded NADH dehydrogenase subunit 5
380387	celf3.S	CUGBP, Elav-like family member 3 S homeolog(celf3.S)									399438	tmsb4x.L	thymosin beta 4 X-linked L homeolog							121399621	mucin-5ac	mucin-5AC-like
378495	celsr2.L	cadherin EGF LAG seven-pass G-type receptor 2 L homeolog(celsr2.L)									108701429	unc80.L	unc-80 homolog, NALCN channel complex subunit L homeolog							2642087	nd2	NADH dehydrogenase subunit 2(ND2)
108716455	cenpf.L	centromere protein F L homeolog(cenpf.L)									108711739	vgf.L	VGF nerve growth factor inducible L homeolog(vgf.L)							780752	npy.L	neuropeptide Y L homeolog(npy.L)
108714362	cep350.L	centrosomal protein 350kDa L homeolog(cep350.L)									108715171	xb22064002.S	uncharacterized XB22064002 S homeolog							108711329	pclaf.L	PCNA clamp associated factor L homeolog
379172	cfl1.S	cofilin 1 (non-muscle) S homeolog(cfl1.S)																		398425	pcna.L	proliferating cell nuclear antigen L homeolog(pcna.L)
380196	chd4.L	chromodomain helicase DNA binding protein 4 L homeolog(chd4.L)																		398840	pdk4.S	pyruvate dehydrogenase kinase 4 S homeolog(pdk4.S)
108697348	chd4.S	chromodomain helicase DNA binding protein 4 S homeolog(chd4.S)																		108711334	pfl2	putative GPI-anchored protein pfl2
108707032	chd8.S	chromodomain helicase DNA binding protein 8 S homeolog(chd8.S)																		108698356	phyhdla.L	probable alpha-ketoglutarate-dependent hypophosphite dioxygenase-like a gene 1 L homeolog
379761	cirbp.L	cold inducible RNA binding protein L homeolog(cirbp.L)																		108698350	phyhdlc.L	probable alpha-ketoglutarate-dependent hypophosphite dioxygenase-like c gene 1 L homeolog
379484	cirbp.S	cold inducible RNA binding protein S homeolog(cirbp.S)																		443840	prdx2.L	peroxiredoxin 2 L homeolog(prdx2.L)
779014	ckap5.L	cytoskeleton associated protein 5 L homeolog(ckap5.L)																		399121	prmt1.S	protein arginine methyltransferase 1 S homeolog(prmt1.S)
398199	ckap5.S	cytoskeleton associated protein 5 S homeolog(ckap5.S)																		108697670	ptmap12.S	prothymosin alpha like S homeolog
494817	clasp1.L	cytoplasmic linker associated protein 1 L homeolog(clasp1.L)																		108702927	ptprn.S	protein tyrosine phosphatase receptor type N S homeolog(ptprn.S)
734822	clk2.L	CDC like kinase 2 L homeolog(clk2.L)																		399352	ptprz1.L	protein tyrosine phosphatase, receptor type Z1 L homeolog(ptprz1.L)
379763	clk2.S	CDC like kinase 2 S homeolog(clk2.S)																		446596	rbm5.S	RNA binding motif protein 5 S homeolog(rbm5.S)
779405	clta.L	clathrin light chain A L homeolog(clta.L)																		108710643	rhn3.L	relaxin-3 L homeolog
734389	clta.S	clathrin light chain A S homeolog(clta.S)																		734837	ribc1.L	RIB43A-like with coiled-coils protein 1
108714156	cnot1.L	CCR4-NOT transcription complex subunit 1 L homeolog(cnot1.L)																		380459	rpl15.L	ribosomal protein L15 L homeolog(rpl15.L)
108715464	cnot1.S	CCR4-NOT transcription complex subunit 1 S homeolog(cnot1.S)																		108696602	rpl22.L	ribosomal protein L22 L homeolog(rpl22.L)
446827	cnot3.S	CCR4-NOT transcription complex subunit 3 S homeolog(cnot3.S)																		108701027	rpl27.L	ribosomal protein L27 L homeolog(rpl27.L)
394393	col18a1.L	collagen type XVIII alpha 1 L homeolog(col18a1.L)																		379418	rpl29.L	ribosomal protein L29 L homeolog(rpl29.L)
379913	copb2.S	COPI coat complex subunit beta 2 S homeolog(copb2.S)																		447133	rpl29.S	ribosomal protein L29 S homeolog(rpl29.S)
2642088	cox1	cytochrome c oxidase subunit I(COX1)																		447145	rpl36a.L	ribosomal protein L36a L homeolog
2642081	cox2	cytochrome c oxidase subunit II(COX2)																		444406	rpl37.S	ribosomal protein L37 S homeolog(rpl37.S)
2642084	cox3	cytochrome c oxidase subunit III(COX3)																		108711439	rpl37a.L	ribosomal protein L37 L homeolog(rpl37.L)
108712750	cox5b.1.S	cytochrome c oxidase subunit Vb, gene 1 S homeolog(cox5b.1.S)																		447139	rpl38.L	ribosomal protein L38 L homeolog(rpl38.L)
100158368	cpe.L	carboxypeptidase E L homeolog(cpe.L)																		108702700	rpl38.S	ribosomal protein L38 S homeolog(rpl38.S)
100158417	cpe.S	carboxypeptidase E S homeolog(cpe.S)																		734672	rpl39.S	ribosomal protein L39 S homeolog(rpl39.S)
108718236	cpsf3.S	cleavage and polyadenylation specific factor 3 S homeolog(cpsf3.S)																		779230	rplp2.L	ribosomal protein lateral stalk subunit P2
100192360	cxcr4.L	C-X-C motif chemokine receptor 4 L homeolog(cxcr4.L)																		380286	rps12.L	ribosomal protein S12 L homeolog(rps12.L)
108710100	dchs1.S	dachsous cadherin-related 1 S homeolog(dchs1.S)																		379592	rps12.S	ribosomal protein S12 S homeolog(rps12.S)
380425	ddx39a.L	DEAD-box helicase 39A L homeolog																		380576	rps2.L	ribosomal protein S2 L homeolog(rps2.L)
779079	ddx46.L	DEAD-box helicase 46 L homeolog(ddx46.L)																		108700925	rps21.L	ribosomal protein S21-like L homeolog
399382	ddx5.L	DEAD-box helicase 5 L homeolog(ddx5.L)																		446759	rps21.S	ribosomal protein S21 S homeolog(rps21.S)
108716057	dgcr8.L	DGCR8 microprocessor complex subunit L homeolog																		446739	rps26.L	ribosomal protein S26 L homeolog(rps26.L)
108701408	dip2a.L	disco interacting protein 2 homolog A L homeolog(dip2a.L)																		108709834	rps26.S	ribosomal protein S26 S homeolog(rps26.S)
399257	dnmt1.L	DNA methyltransferase 1 L homeolog(dnmt1.L)																		734515	rps29.S	ribosomal protein S29 S homeolog
108711129	dock4.L	dedicator of cytokinesis 4 L homeolog(dock4.L)																		444841	rps3.L	ribosomal protein S3 L homeolog(rps3.L)
108709750	dock9.S	dedicator of cytokinesis 9 S homeolog																		397774	rps7.L	ribosomal protein S7 L homeolog(rps7.L)
108706873	dot1l.S	DOT1-like histone H3K79 methyltransferase S homeolog																		380465	rrm2.2l	ribonucleotide reductase M2, gene 2 L homeolog
494650	dpysl3.L	dihydropyrimidinase like 3 L homeolog(dpysl3.L)																		100036931	sds.S	serine dehydratase S homeolog(sds.S)
379803	dpysl3.S	dihydropyrimidinase like 3 S homeolog(dpysl3.S)																		379559	sesn1.L	sestrin 1 L homeolog(sesn1.L)
733202	dst.L	dystonin L homeolog(dst.L)																		108703742	sez6l2.L	seizure related 6 homolog like 2 L homeolog(sez6l2.L)
108698780	dync1h1.L	dynein cytoplasmic 1 heavy chain 1 L homeolog(dync1h1.L)																		446294	slc6a1.S	solute carrier family 6 (neurotransmitter transporter), member 1 S homeolog(slc6a1.S)
108699777	dync1h1.S	dynein cytoplasmic 1 heavy chain 1 S homeolog(dync1h1.S)																		108708867	son.S	SON DNA binding protein S homeolog
431853	dync1i2.S	dynein, cytoplasmic 1, intermediate chain 2 S homeolog(dync1i2.S)																		398542	srrt.L	serrate, RNA effector molecule L homeolog(srrt.L)
108704161	eef1a1.L	eukaryotic translation elongation factor 1 alpha 1 L homeolog(eef1a1.L)																		108699194	srsf5.L	serine/arginine-rich splicing factor 5 L homeolog(srsf5.L)
399326	eef1b2.L	eukaryotic translation elongation factor 1 beta 2 L homeolog(eef1b2.L)																		380364	stmn1.S	stathmin 1 S homeolog(stmn1.S)
379456	eef1g.L	eukaryotic translation elongation factor 1 gamma L homeolog(eef1g.L)																		399128	stxbp1.S	syntaxin binding protein 1 S homeolog(stxbp1.S)
397861	eef1g.S	eukaryotic translation elongation factor 1 gamma S homeolog(eef1g.S)																		394285	syp.S	synaptophysin S homeolog(syp.S)
380348	eef2.1.L	eukaryotic translation elongation factor 2, gene 1 L homeolog(eef2.1.L)																		398723	tf.L	transferrin L homeolog(tf.L)
108706798	eef2.1.S	eukaryotic translation elongation factor 2, gene 1 S homeolog(eef2.1.S)																		379502	tf.S	transferrin S homeolog(tf.S)
399162	egr1.L	early growth response 1 L homeolog(egr1.L)																		394297	thdl18.S	thyroid hormone down-regulated protein (gene 18) S homeolog
379633	eif3a.L	eukaryotic translation initiation factor 3 subunit A L homeolog																		399438	tmsb4x.L	thymosin beta 4 X-linked L homeolog(tmsb4x.L)
398503	eif3e.L	eukaryotic translation initiation factor 3 subunit E L homeolog(eif3e.L)																			tmsb4x.S	thymosin beta 4 X-linked S homeolog
496405	eif4g2.L	eukaryotic translation initiation factor 4 gamma, 2 L homeolog																		100158450	tnrc18.S	trinucleotide repeat-containing gene 18
380228	eif5a.L	eukaryotic translation initiation factor 5A L homeolog(eif5a.L)																		398512	top2a.L	DNA topoisomerase II alpha L homeolog(top2a.L)
379079	eno1.L	enolase 1 L homeolog(eno1.L)																		100381085	tshb.S	thyroid stimulating hormone beta S homeolog(tshb.S)
380298	eno1.S	enolase 1 S homeolog(eno1.S)																		496318	tspan1.L	tetraspanin 1 L homeolog(tspan1.L)
108716231	ep400.L	E1A-binding protein p400 L homeolog																		100337592	tuba1c.L	tubulin alpha 1c L homeolog(tuba1c.L)
398367	ewsr1.S	EWS RNA binding protein 1 S homeolog(ewsr1.S)																		380482	tuba1c.S	tubulin alpha 1c S homeolog(tuba1c.S)
108701000	fasn.L	fatty acid synthase L homeolog(fasn.L)																		108708119	tuba5.L	tubulin alpha 5 L homeolog(tuba5.L)
108708756	fat3.L	FAT atypical cadherin 3 L homeolog																		379210	tuba5.S	tubulin alpha 5 S homeolog(tuba5.S)
108710139	fat4.L	FAT atypical cadherin 4 L homeolog(fat4.L)																		380418	tubb.L	tubulin beta class I S homeolog(tubb.S)
379069	fkbp1a.L	FKBP prolyl isomerase 1A L homeolog(fkbp1a.L)																		108700239	tubb.S	tubulin beta class I S homeolog
108704467	flna.L	filamin A L homeolog																		108719115	tubb2b.L	tubulin beta 2B class IIb L homeolog(tubb2b.L)
379799	fnbp4.L	formin binding protein 4 L homeolog(fnbp4.L)																		379220	tubb2b.S	tubulin beta 2B class IIb S homeolog(tubb2b.S)
373732	foxg1.L	forkhead box G1 L homeolog(foxg1.L)																		108715419	tubb3.S	tubulin beta 3 class III S homeolog(tubb3.S)
379267	fth1.S	ferritin, heavy polypeptide 1, gene 1 S homeolog																		379359	tubb4a.S	tubulin beta 4A class IVa S homeolog(tubb4a.S)
399281	fth1a	ferritin, heavy polypeptide 1, gene 2 L homeolog																		108716425	ubc.L	ubiquitin-C L homeolog
398724	ftmt.S	ferritin mitochondrial S homeolog(ftmt.S)																		431893	ucp2.S	uncoupling protein 2 (mitochondrial, proton carrier) S homeolog(ucp2.S)
380075	fus.L	FUS RNA binding protein S homeolog																		398743	upk3a.L	uroplakin 3A L homeolog(upk3a.L)
108713042	gdi2.S	GDP dissociation inhibitor 2 S homeolog(gdi2.S)																		734449	vdac2.S	voltage-dependent anion channel 2 S homeolog(vdac2.S)
399154	gh1.S	growth hormone 1 S homeolog(gh1.S)																		108711291	vps13c.L	vacuolar protein sorting 13 homolog C L homeolog(vps13c.L)
378580	gh1.L	growth hormone 1 L homeolog(gh1.L)																		447642	xb5768883.L	uncharacterized XB5768883
444294	glul.S	glutamate-ammonia ligase S homeolog(glul.S)																		108715645	xpr1.S	xenotropic and polytropic retrovirus receptor 1 S homeolog(xpr1.S)
379825	gnb2l1	receptor for activated C kinase 1 L homeolog																		379054	ybx1.L	Y-box binding protein 1 L homeolog
379947	got2.L	glutamic-oxaloacetic transaminase 2 L homeolog(got2.L)
108700828	gpatch8.L	G-patch domain containing 8 L homeolog(gpatch8.L)
108702535	gpatch8.S	G-patch domain containing 8 S homeolog(gpatch8.S)
735213	gpcpd1.L	glycerophosphocholine phosphodiesterase 1 L homeolog
108714108	gpi.L	glucose-6-phosphate isomerase L homeolog(gpi.L)
394384	gpm6a.L	glycoprotein M6A L homeolog(gpm6a.L)
443744	gpx3.L	glutathione peroxidase 3 L homeolog(gpx3.L)
108712610	gria1.S	glutamate receptor, ionotropic, AMPA 1 S homeolog(gria1.S)
108699208	gria2.L	glutamate receptor, ionotropic, AMPA 2 L homeolog(gria2.L)
100294514	gria2.S	glutamate receptor, ionotropic, AMPA 2 S homeolog(gria2.S)
100294516	gria3.L	glutamate receptor, ionotropic, AMPA 3 L homeolog(gria3.L)
397953	grin1.L	glutamate ionotropic receptor NMDA type subunit 1 L homeolog(grin1.L)
108699855	grin1.S	glutamate ionotropic receptor NMDA type subunit 1 S homeolog(grin1.S)
444541	h2afv.L	H2A.Z variant histone 2 S homeolog
399418	h3-3a.L	H3.3 histone A L homeolog
394622	h3f3b.L	H3 histone, family 3B (H3.3B) L homeolog
394622	h3f3b.S	H3 histone, family 3B (H3.3B) S homeolog
379062	h3f3c.L	H3.5 histone L homeolog
379435	hba2.L	hemoglobin subunit alpha 2 L homeolog(hba2.L)
379431	hbd.S	hemoglobin subunit delta S homeolog(hbd.S)
108707174	hectd4.S	HECT domain containing E3 ubiquitin protein ligase 4 S homeolog(hectd4.S)
108711287	herc1.L	HECT and RLD domain containing E3 ubiquitin protein ligase family member 1 L homeolog(herc1.L)
108708436	herc2.L	HECT and RLD domain containing E3 ubiquitin protein ligase 2 L homeolog
379468	hmg-17	high mobility group nucleosomal binding domain 2
379263	hmgb2.L	high mobility group box 2 L homeolog(hmgb2.L)
380091	hmgcs1.L	3-hydroxy-3-methylglutaryl-CoA synthase 1 L homeolog(hmgcs1.L)
379468	hmgn2.L	high mobility group nucleosomal binding domain 2 L homeolog(hmgn2.L)
380381	hnrnpa1.S	heterogeneous nuclear ribonucleoprotein A1 S homeolog(hnrnpa1.S)
397773	hnrnpa3.S	heterogeneous nuclear ribonucleoprotein A3 S homeolog(hnrnpa3.S)
100302093	hnrnpab.S	heterogeneous nuclear ribonucleoprotein A/B S homeolog(hnrnpab.S)
398494	hnrnpu.L	heterogeneous nuclear ribonucleoprotein U (scaffold attachment factor A) S homeolog(hnrnpu.S)
399374	hnrnpu.S	heterogeneous nuclear ribonucleoprotein U (scaffold attachment factor A) L homeolog(hnrnpu.L)
446459	hsp90ab1.S	heat shock protein 90kDa alpha family class B member 1 S homeolog(hsp90ab1.S)
379319	hspa8.L	heat shock protein family A (Hsp70) member 8 L homeolog(hspa8.L)
380396	id4.S	inhibitor of DNA binding 4, HLH protein S homeolog(id4.S)
398578	ilf3.L	interleukin enhancer binding factor 3 L homeolog(ilf3.L)
399197	ilf3.S	interleukin enhancer binding factor 3 S homeolog(ilf3.S)
398105	incenp.L	inner centromere protein L homeolog(incenp.L)
108711303	islr2.L	immunoglobulin superfamily containing leucine-rich repeat 2 L homeolog(islr2.L)
380074	itm2b.L	integral membrane protein 2B L homeolog(itm2b.L)
495842	jarid2.L	jumonji and AT-rich interaction domain containing 2 L homeolog(jarid2.L)
495062	jarid2.S	jumonji and AT-rich interaction domain containing 2 S homeolog(jarid2.S)
108702242	kalrn.S	kalirin RhoGEF kinase S homeolog(kalrn.S)
108711772	kdm6b.L	lysine (K)-specific demethylase 6B L homeolog
108703539	kdm6b.S	lysine (K)-specific demethylase 6B S homeolog(kdm6b.S)
100037001	khdc4.L	KH domain containing 4, pre-mRNA splicing factor L homeolog
108718234	kidins220.S	kinase D-interacting substrate 220kDa S homeolog(kidins220.S)
108696355	kif1b.L	kinesin family member 1B L homeolog(kif1b.L)
108708156	kif21b.L	kinesin family member 21B L homeolog(kif21b.L)
108696457	kmt2a.L	histone-lysine N-methyltransferase 2A L homeolog
108708990	kmt2d.S	lysine methyltransferase 2D S homeolog
108700788	kpnb1.L	karyopherin (importin) beta 1 L homeolog(kpnb1.L)
100137718	kpnb1.S	karyopherin (importin) beta 1 S homeolog(kpnb1.S)
380546	ldhb.S	lactate dehydrogenase B S homeolog(ldhb.S)
445852	leng8.L	leukocyte receptor cluster (LRC) member 8 L homeolog(leng8.L)
108697788	leng8.S	leukocyte receptor cluster (LRC) member 8 S homeolog(leng8.S)
108698556	loc108698556	uncharacterized ncRNA
108708564	loc108708564	uncharacterized ncRNA
108715172	loc108715172	uncharacterized ncRNA
108715827	loc108715827	uncharacterized ncRNA
108708583	lrp1.L	LDL receptor related protein 1 L homeolog(lrp1.L)
108708274	macf1.L	microtubule actin crosslinking factor 1 L homeolog
108705006	macf1.S	microtubule actin crosslinking factor 1 S homeolog(macf1.S)
443991	man2a2.L	mannosidase, alpha, class 2A, member 2 L homeolog(man2a2.L)
108711430	map1a.L	microtubule associated protein 1A L homeolog(map1a.L)
108712875	map1a.S	microtubule associated protein 1A S homeolog(map1a.S)
108701430	map2.L	microtubule associated protein 2 L homeolog(map2.L)
108708403	map4k4.L	mitogen-activated protein kinase kinase kinase kinase 4 L homeolog
108700556	map7d3.S	MAP7 domain containing 3 S homeolog(map7d3.S)
447257	mast3.L	microtubule associated serine/threonine kinase 3 L homeolog(mast3.L)
108716589	mdh1.L	malate dehydrogenase 1 L homeolog(mdh1.L)
398872	mdh1.S	malate dehydrogenase 1 S homeolog(mdh1.S)
444049	mdn1.L	midasin AAA ATPase 1 L homeolog
108698329	med12.L	mediator complex subunit 12 L homeolog
100499534	mgarp.L	mitochondria localized glutamic acid rich protein L homeolog(mgarp.L)
108701139	mgat5b.L	alpha-1,6-mannosylglycoprotein 6-beta-N-acetylglucosaminyltransferase B L homeolog(mgat5b.L)
734491	mgc114621	uncharacterized protein MGC114621(MGC114621)
444186	mgc80700	MGC80700 protein(MGC80700)
444779	mgc81970	MGC81970 protein(MGC81970)
447073	mgc85216	MGC85216 protein(MGC85216)
108696157	mgea5.L	O-GlcNAcase L homeolog
734294	msh6.L	mutS homolog 6 L homeolog(msh6.L)
394349	mt4.L	metallothionein 4 L homeolog
394349	mt4.L	metallothionein 4 L homeolog(mt4.L)
2642078	mt-nd5	mitochondrially encoded NADH dehydrogenase subunit 5
734693	muc2l.S	mucin 2, oligomeric mucus/gel-forming like S homeolog
121399621	mucin-5ac	mucin-5AC-like
447587	mycbp2.S	MYC binding protein 2, E3 ubiquitin protein ligase S homeolog(mycbp2.S)
108708496	mycbp2.L	MYC binding protein 2, E3 ubiquitin protein ligase L homeolog(mycbp2.L)
108701185	myh10.L	myosin, heavy chain 10, non-muscle L homeolog
399266	myh10.S	myosin, heavy chain 10, non-muscle S homeolog(myh10.S)
100301955	myt1.L	myelin transcription factor 1 L homeolog(myt1.L)
397982	myt1.S	myelin transcription factor 1 S homeolog(myt1.S)
108707564	nbea.L	neurobeachin L homeolog
397762	ncam1.L	neural cell adhesion molecule 1 L homeolog(ncam1.L)
397761	ncam1.S	neural cell adhesion molecule 1 S homeolog(ncam1.S)
2642086	nd1	NADH dehydrogenase subunit 1(ND1)
2642087	nd2	NADH dehydrogenase subunit 2(ND2)
108696256	ndst2.L	N-deacetylase/N-sulfotransferase (heparan glucosaminyl) 2 L homeolog(ndst2.L)
100036978	nisch.S	nischarin S homeolog(nisch.S)
108698331	nlgn3.L	neuroligin 3 L homeolog(nlgn3.L)
394350	nme2.L	NME/NM23 nucleoside diphosphate kinase 2 L homeolog(nme2.L)
397918	nolc1.L	nucleolar and coiled-body phosphoprotein 1 L homeolog(nolc1.L)
108698191	notch1.L	Neurogenic locus notch homolog protein 1 L homeolog
108715117	nrxn2.S	neurexin 2 S homeolog(nrxn2.S)
379879	nsfl1c.L	NSFL1 (p97) cofactor (p47) L homeolog(nsfl1c.L)
108698030	nsg1.L	neuronal vesicle trafficking associated 1 L homeolog(nsg1.L)
398374	nup153.L	nucleoporin 153kDa L homeolog(nup153.L)
379896	pabpc1.S	poly(A) binding protein, cytoplasmic 1 S homeolog(pabpc1.S)
108709351	pafah1b1.S	platelet activating factor acetylhydrolase 1b regulatory subunit 1 S homeolog(pafah1b1.S)
379207	pam.L	peptidylglycine alpha-amidating monooxygenase L homeolog(pam.L)
100191020	pcdh1.L	protocadherin 1 L homeolog(pcdh1.L)
108711208	pclo.L	piccolo presynaptic cytomatrix protein L homeolog
108712346	pclo.S	piccolo presynaptic cytomatrix protein S homeolog
108698074	pds5a.L	PDS5 cohesin associated factor A L homeolog(pds5a.L)
108697704	per3.S	period circadian regulator 3 S homeolog(per3.S)
100145615	pfdn2	prefoldin subunit 2
432058	pgam1.L	phosphoglycerate mutase 1 L homeolog(pgam1.L)
446644	pgam1.S	phosphoglycerate mutase 1 S homeolog(pgam1.S)
446763	pgk1.L	phosphoglycerate kinase 1 L homeolog(pgk1.L)
399385	pin1.L	peptidylprolyl cis/trans isomerase, NIMA-interacting 1 L homeolog(pin1.L)
380274	pkm.L	pyruvate kinase M1/2 L homeolog(pkm.L)
108706850	plppr3.S	phospholipid phosphatase related 3 S homeolog(plppr3.S)
397805	plxna1.L	plexin A1 L homeolog(plxna1.L)
733179	plxna3.L	plexin A3 L homeolog(plxna3.L)
108698082	plxna3.S	plexin A3 S homeolog(plxna4.S)
108712493	pmch.S	pro-melanin concentrating hormone S homeolog(pmch.S)
447098	pmp2.S	peripheral myelin protein 2 S homeolog(pmp2.S)
447536	pnisr.L	PNN-interacting serine/arginine-rich protein L homeolog(pnisr.L)
380532	pomc.L	proopiomelanocortin L homeolog(pomc.L)
398630	ppia.L	peptidylprolyl isomerase A (cyclophilin A) L homeolog(ppia.L)
379952	ppia.S	peptidylprolyl isomerase A (cyclophilin A) S homeolog(ppia.S)
108711109	ppp1r12a.L	protein phosphatase 1 regulatory subunit 12A L homeolog
380100	ppp2r1b.S	protein phosphatase 2 regulatory subunit A, beta S homeolog
108703929	ppp4c.L	protein phosphatase 4 catalytic subunit L homeolog(ppp4c.L)
443840	prdx2.L	peroxiredoxin 2 L homeolog(prdx2.L)
399121	prmt1.S	protein arginine methyltransferase 1 S homeolog(prmt1.S)
108695906	prolactin-2	prolactin-2
379945	prpf8.S	pre-mRNA processing factor 8 S homeolog(prpf8.S)
108714413	prrc2c.L	proline-rich coiled-coil 2C L homeolog(prrc2c.L)
398535	prrc2c.S	proline-rich coiled-coil 2C S homeolog(prrc2c.S)
397884	ptgds.L	prostaglandin D2 synthase L homeolog(ptgds.L)
444723	ptgds.S	prostaglandin D2 synthase S homeolog
447304	ptma.S	prothymosin alpha S homeolog(ptma.S)
398160	ptprf.L	protein tyrosine phosphatase receptor type F L homeolog(ptprf.L)
108718467	ptprn2.L	protein tyrosine phosphatase receptor type N2 L homeolog(ptprn2.L)
108710688	ptpro.L	protein tyrosine phosphatase, receptor type O L homeolog(ptpro.L)
398161	ptprs.S	protein tyrosine phosphatase receptor type S S homeolog
	ptprs.L	protein tyrosine phosphatase receptor type S L homeolog
100381111	r3hdm1.L	R3H domain containing 1 L homeolog(r3hdm1.L)
108702920	r3hdm1.S	R3H domain containing 1 S homeolog(r3hdm1.S)
108698313	rab41.L	RAB41, member RAS oncogene family L homeolog(rab41.L)
446289	rack1.S	receptor for activated C kinase 1 S homeolog
108706643	rapgef2.S	Rap guanine nucleotide exchange factor 2 S homeolog(rapgef2.S)
100127308	rbfox2.S	RNA binding fox-1 homolog 2 S homeolog(rbfox2.S)
444235	rbm23.L	RNA binding motif protein 23 L homeolog(rbm23.L)
108699184	rbm25.L	RNA binding motif protein 25 L homeolog(rbm25.L)
779346	rbm5.L	RNA binding motif protein 5 L homeolog(rbm5.L)
446596	rbm5.S	RNA binding motif protein 5 S homeolog(rbm5.S)
108706779	rbp4l.S	retinol binding protein 4, like S homeolog(rbp4l.S)
398547	reln.L	reelin L homeolog(reln.L)
734837	ribc1.L	RIB43A domain with coiled-coils 1 L homeolog
108698076	rpl10.L	ribosomal protein L10 L homeolog(rpl10.L)
380358	rpl10.S	ribosomal protein L10 S homeolog(rpl10.S)
379897	rpl10a.S	ribosomal protein L10a S homeolog(rpl10a.S)
108708279	rpl11.L	ribosomal protein L11 L homeolog(rpl11.L)
447109	rpl11.S	ribosomal protein L11 S homeolog(rpl11.S)
108698132	rpl12.L	ribosomal protein L12 L homeolog(rpl12.L)
379814	rpl12.S	ribosomal protein L12 S homeolog(rpl12.S)
446306	rpl13.S	ribosomal protein L13 S homeolog(rpl13.S)
379822	rpl13a.L	ribosomal protein L13a L homeolog(rpl13a.L)
414688	rpl14.S	ribosomal protein L14 L homeolog(rpl14.L)
380459	rpl15.L	ribosomal protein L15 L homeolog(rpl15.L)
108719955	rpl15.S	ribosomal protein L15 S homeolog(rpl15.S)
399419	rpl17.L	ribosomal protein L17 L homeolog(rpl17.L)
446456	rpl17.S	ribosomal protein L17 S homeolog(rpl17.S)
398652	rpl18.L	ribosomal protein L18 L homeolog(rpl18.L)
398651	rpl18.S	ribosomal protein L18 S homeolog(rpl18.S)
399417	rpl18a.L	ribosomal protein L18a L homeolog(rpl18a.L)
779107	rpl18a.S	ribosomal protein L18a S homeolog(rpl18a.S)
379959	rpl19.L	ribosomal protein L19 L homeolog(rpl19.L)
379414	rpl21.L	ribosomal protein L21 L homeolog(rpl21.L)
108700787	rpl23.L	ribosomal protein L23 L homeolog
447081	rpl24.L	ribosomal protein L24 L homeolog(rpl24.L)
108709665	rpl24.S	ribosomal protein L24 S homeolog(rpl24.S)
108701027	rpl27.L	ribosomal protein L27 L homeolog(rpl27.L)
380115	rpl27.S	ribosomal protein L27 S homeolog(rpl27.S)
379881	rpl27a.L	ribosomal protein L27a L homeolog(rpl27a.L)
397938	rpl27a.S	ribosomal protein L27a S homeolog(rpl27a.S)
100101273	rpl28.S	ribosomal protein L28 S homeolog(rpl28.S)
380033	rpl3.L	ribosomal protein L3 L homeolog(rpl3.L)
447129	rpl32.L	ribosomal protein L32 L homeolog(rpl32.L)
108715857	rpl32.S	ribosomal protein L32 S homeolog(rpl32.S)
108700022	rpl35.S	ribosomal protein L35 S homeolog(rpl35.S)
447145	rpl36a.L	ribosomal protein L36a L homeolog
108718401	rpl37.L	ribosomal protein L37 L homeolog(rpl37.L)
444406	rpl37.S	ribosomal protein L37 S homeolog(rpl37.S)
108711439	rpl37a.L	ribosomal protein L37A L homeolog(rpl37A.S)
380237	rpl4.L	ribosomal protein L4 L homeolog(rpl4.L)
398678	rpl4.S	ribosomal protein L4 S homeolog(rpl4.S)
379124	rpl5.L	ribosomal protein L5 L homeolog(rpl5.L)
379064	rpl5.S	ribosomal protein L5 S homeolog(rpl5.S)
108716974	rpl6.L	ribosomal protein L6 L homeolog(rpl6.L)
444819	rpl6.S	ribosomal protein L6 S homeolog(rpl6.S)
735172	rpl7.L	ribosomal protein L7 L homeolog(rpl7.L)
108695345	rpl7.S	ribosomal protein L7 S homeolog(rpl7.S)
108708191	rpl8.L	ribosomal protein L8 L homeolog(rpl8.L)
380157	rpl8.S	ribosomal protein L8 S homeolog(rpl8.S)
380462	rpl9.L	ribosomal protein L9 L homeolog(rpl9.L)
	rpl9.S	ribosomal protein L9 S homeolog
108716011	rplp0.L	ribosomal protein, large, P0 L homeolog(rplp0.L)
779230	rplp2.L	ribosomal protein lateral stalk subunit P2
445824	rps10.L	ribosomal protein S10 L homeolog(rps10.L)
380420	rps10.S	ribosomal protein S10 S homeolog(rps10.S)
380368	rps11.L	ribosomal protein S11 L homeolog(rps11.L)
380286	rps12.L	ribosomal protein S12 L homeolog(rps12.L)
108715318	rps13.S	ribosomal protein S13 S homeolog(rps13.S)
108710820	rps14.L	ribosomal protein S14 L homeolog(rps14.L)
379927	rps14.S	ribosomal protein S14 S homeolog(rps14.S)
548611	rps15.L	ribosomal protein S15 L homeolog(rps15.L)
380527	rps15.S	ribosomal protein S15 S homeolog(rps15.S)
734756	rps15a.S	ribosomal protein S15a S homeolog(rps15a.S)
432307	rps16.L	ribosomal protein S16 L homeolog(rps16.L)
108713188	rps16.S	ribosomal protein S16 S homeolog(rps16.S)
108712968	rps17.S	ribosomal protein S17 S homeolog(rps17.S)
108700218	rps18.S	ribosomal protein S18 S homeolog
380576	rps2.L	ribosomal protein S2 L homeolog(rps2.L)
108703225	rps2.S	ribosomal protein S2 S homeolog
379094	rps20.L	ribosomal protein S20 L homeolog(rps20.L)
444801	rps20.S	ribosomal protein S20 S homeolog(rps20.S)
446737	rps23.L	ribosomal protein S23 L homeolog(rps23.L)
108699466	rps27.L	ribosomal protein S27 L homeolog(rps27.L)
380386	rps27.S	ribosomal protein S27 S homeolog(rps27.S)
734515	rps29.S	ribosomal protein S29 S homeolog
444841	rps3.L	ribosomal protein S3 L homeolog(rps3.L)
443740	rps3.S	ribosomal protein S3 S homeolog(rps3.S)
380017	rps3a.S	ribosomal protein S3A S homeolog(rps3a.S)
431998	rps4x.L	ribosomal protein S4 X-linked L homeolog(rps4x.L)
779385	rps4x.S	ribosomal protein S4 X-linked S homeolog(rps4x.S)
108698542	rps5.L	ribosomal protein S5 L homeolog(rps5.L)
379490	rps5.S	ribosomal protein S5 S homeolog(rps5.S)
379863	rps6.L	ribosomal protein S6 L homeolog(rps6.L)
380281	rps6.S	ribosomal protein S6 S homeolog(rps6.S)
397774	rps7.L	ribosomal protein S7 L homeolog(rps7.L)
414368	rps7.S	ribosomal protein S7 S homeolog(rps7.S)
446315	rps8.L	ribosomal protein S8 L homeolog(rps8.L)
380537	rps8.S	ribosomal protein S8 S homeolog(rps8.S)
108696784	rps9.L	ribosomal protein S9 L homeolog(rps9.L)
444236	rps9.S	ribosomal protein S9 S homeolog(rps9.S)
733335	rpsa.L	ribosomal protein SA L homeolog(rpsa.L)
380422	rpsa.S	ribosomal protein SA S homeolog(rpsa.S)
496390	rtn1.L	reticulon 1 L homeolog(rtn1.L)
108718963	rusc2.L	RUN and SH3 domain containing 2 L homeolog(rusc2.L)
108700427	s100a1	S100 calcium binding protein A1
108711258	sbf1.L	SET binding factor 1 L homeolog
108696732	scaf1.L	SR-related CTD-associated factor 1 L homeolog(scaf1.L)
110008576	scamp5.L	secretory carrier membrane protein 5 gene 1 L homeolog(scamp5.L)
397939	scg2.L	secretogranin II L homeolog(scg2.L)
494804	scn2b.L	sodium voltage-gated channel beta subunit 2 L homeolog(scn2b.L)
108701352	scn3a.L	sodium channel, voltage gated, type III alpha subunit L homeolog(scn3a.L)
108702974	scn3a.S	sodium channel, voltage gated, type III alpha subunit S homeolog(scn3a.S)
378553	sdc3.L	syndecan 3 L homeolog(sdc3.L)
108709562	sdc3.S	syndecan 3 S homeolog(sdc3.S)
399429	serinc1.L	serine incorporator 1, gene 1 L homeolog(serinc1.L)
108708215	sfpq.L	splicing factor proline and glutamine rich L homeolog(sfpq.L)
108709556	sfpq.S	splicing factor proline and glutamine rich S homeolog(sfpq.S)
779259	sfxn1.L	sideroflexin 1 L homeolog(sfxn1.L)
734458	shank2.L	SH3 and multiple ankyrin repeat domains 2 L homeolog(shank2.L)
432152	slc17a7.S	solute carrier family 17 (vesicular glutamate transporter), member 7 S homeolog(slc17a7.S)
380187	slc25a5.L	solute carrier family 25 (mitochondrial carrier; adenine nucleotide translocator), member 5 L homeolog(slc25a5.L)
379133	slc3a2.L	solute carrier family 3 (amino acid transporter heavy chain), member 2 L homeolog(slc3a2.L)
379938	slc3a2.S	solute carrier family 3 (amino acid transporter heavy chain), member 2 S homeolog(slc3a2.S)
446294	slc6a1.S	solute carrier family 6 (neurotransmitter transporter), member 1 S homeolog(slc6a1.S)
108707339	smad4.S	SMAD family member 4 S homeolog
380024	smarcc1.L	SWI/SNF related, matrix associated, actin dependent regulator of chromatin, subfamily c, member 1 L homeolog(smarcc1.L)
443822	smarcc2.L	SWI/SNF related, matrix associated, actin dependent regulator of chromatin subfamily c member 2 L homeolog(smarcc2.L)
108714476	smdt1.L	single-pass membrane protein with aspartate-rich tail 1 L homeolog(smdt1.L)
108703118	smg1.S	SMG1 phosphatidylinositol 3-kinase-related kinase S homeolog(smg1.S)
399171	snap25.L	synaptosome associated protein 25kDa L homeolog(snap25.L)
397946	snrnp70.L	small nuclear ribonucleoprotein, U1 70kDa subunit L homeolog(snrnp70.L)
734887	snrpb.L	small nuclear ribonucleoprotein polypeptides B and B1 L homeolog(snrpb.L)
379853	snrpb.S	small nuclear ribonucleoprotein polypeptides B and B1 S homeolog(snrpb.S)
108707883	sod1.L	superoxide dismutase 1 L homeolog(sod1.L)
108708867	son.S	SON DNA binding protein S homeolog
100216330	sox11.L	SRY-box 11 L homeolog(sox11.L)
379688	sox4.L	SRY-box 4 L homeolog(sox4.L)
379277	sparc.S	secreted protein, acidic, cysteine-rich (osteonectin) S homeolog(sparc.S)
373718	sptan1.L	spectrin, alpha, non-erythrocytic 1 L homeolog(sptan1.L)
373724	sptan1.S	spectrin, alpha, non-erythrocytic 1 S homeolog(sptan1.S)
108716412	sptbn1.L	spectrin, beta, non-erythrocytic 1 L homeolog
108716412	sptbn1.L	spectrin, beta, non-erythrocytic 1 L homeolog(sptbn1.L)
108715779	srebf2.S	sterol regulatory element binding transcription factor 2 S homeolog(srebf2.S)
100037199	sri	sorcin
735016	srsf11.S	serine/arginine-rich splicing factor 11 S homeolog
108708224	srsf4.L	serine/arginine-rich splicing factor 4 L homeolog(srsf4.L)
108699194	srsf5.L	serine/arginine-rich splicing factor 5 L homeolog(srsf5.L)
379292	ssbp4.S	single stranded DNA binding protein 4 S homeolog(ssbp4.S)
398633	ssr4.S	signal sequence receptor, delta S homeolog(ssr4.S)
379904	stmn3.S	stathmin 3 S homeolog(stmn3.S)
733160	supt16h.L	SPT16 homolog, facilitates chromatin remodeling subunit L homeolog(supt16h.L)
399345	supt16h.S	SPT16 homolog, facilitates chromatin remodeling subunit S homeolog(supt16h.S)
399433	syne1.L	spectrin repeat containing, nuclear envelope 1 L homeolog(syne1.L)
108698543	syngap1.L	synaptic Ras GTPase activating protein 1 L homeolog(syngap1.L)
394285	syp.S	synaptophysin S homeolog(syp.S)
108718286	tfap2b.S	transcription factor AP-2 beta S homeolog(tfap2b.S)
444288	tfg.L	trafficking from ER to golgi regulator L homeolog(tfg.L)
108698385	thoc2.L	THO complex 2 L homeolog(thoc2.L)
399438	tmsb4x.L	thymosin beta 4 X-linked L homeolog
108717011	tnik.L	TRAF2 and NCK interacting kinase L homeolog(tnik.L)
108701499	tnrc18.S	trinucleotide repeat containing 18 S homeolog
100381038	top2b.L	DNA topoisomerase II beta L homeolog(top2b.L)
108696046	tpi1.L	triosephosphate isomerase 1 L homeolog(tpi1.L)
379839	tpt1.L	tumor protein, translationally-controlled 1 L homeolog(tpt1.L)
108717128	trip12.L	thyroid hormone receptor interactor 12 L homeolog(trip12.L)
108708551	tuba1a.L	tubulin alpha 1a L homeolog(tuba1a.L)
108709821	tuba1b.S	tubulin alpha 1b S homeolog(tuba1b.S)
380482	tuba1c.S	tubulin alpha 1c S homeolog(tuba1c.S)
380418	tubb.L	tubulin beta class I L homeolog(tubb.L)
108719115	tubb2b.L	tubulin beta 2B class IIb L homeolog(tubb2b.L)
379220	tubb2b.S	tubulin beta 2B class IIb S homeolog(tubb2b.S)
108715419	tubb3.S	tubulin beta 3 class III S homeolog(tubb3.S)
379359	tubb4a.S	tubulin beta 4A class IVa S homeolog(tubb4a.S)
380258	tubb4b.L	tubulin beta 4B class IVb L homeolog(tubb4b.L)
379202	tubb4b.S	tubulin beta 4B class IVb S homeolog(tubb4b.S)
443882	uba52.L	ubiquitin A-52 residue ribosomal protein fusion product 1 L homeolog(uba52.L)
108706905	uba52.S	ubiquitin A-52 residue ribosomal protein fusion product 1 S homeolog
108708852	ubb.S	ubiquitin B S homeolog S homeolog
108716425	ubc.L	ubiquitin C L homeolog(ubc.L)
108707155	ubc.S	ubiquitin C S homeolog(ubc.S)
494590	ube2e2	Ube2e2 protein(ube2e2)
108716090	ubr2.L	ubiquitin protein ligase E3 component n-recognin 2
108719366	ubr5.L	ubiquitin protein ligase E3 component n-recognin 5
108695408	ubr5.S	ubiquitin protein ligase E3 component n-recognin 5 S homeolog(ubr5.S)
431893	ucp2.S	uncoupling protein 2 (mitochondrial, proton carrier) S homeolog(ucp2.S)
108706831	unc13a.S	unc-13 homolog A S homeolog(unc13a.S)
108698727	unc79.L	unc-79 homolog, NALCN channel complex subunit L homeolog(unc79.L)
108701429	unc80.L	unc-80 homolog, NALCN channel complex subunit L homeolog
379401	uqcrc1.L	ubiquinol-cytochrome c reductase core protein 1 L homeolog(uqcrc1.L)
446522	uqcrc2.L	ubiquinol-cytochrome c reductase core protein 2 L homeolog(uqcrc2.L)
108715542	usp24.S	ubiquitin specific peptidase 24 S homeolog(usp24.S)
108696250	usp54.L	ubiquitin specific peptidase 54 L homeolog(usp54.L)
108709951	uspl1.S	ubiquitin specific peptidase like 1 S homeolog
108695252	vapa.S	VAMP associated protein A S homeolog(vapa.S)
380376	vdac1.S	voltage-dependent anion channel 1 S homeolog(vdac1.S)
734449	vdac2.S	voltage-dependent anion channel 2 S homeolog(vdac2.S)
108711739	vgf.L	VGF nerve growth factor inducible L homeolog(vgf.L)
108715171	xb22064002.S	uncharacterized XB22064002
447642	xb5768883.L	uncharacterized XB5768883
100049136	xb5843130.S	60S acidic ribosomal protein P2
379381	xnf7.S	Nuclear factor 7 S homeolog(xnf7.S)
495129	ythdc1.L	YTH N6-methyladenosine RNA binding protein C1 L homeolog(ythdc1.L)
380397	ywhae.S	tyrosine 3-monooxygenase/tryptophan 5-monooxygenase activation protein epsilon S homeolog(ywhae.S)
444832	ywhah.L	tyrosine 3-monooxygenase/tryptophan 5-monooxygenase activation protein eta L homeolog(ywhah.L)
108717177	ywhaq.L	tyrosine 3-monooxygenase/tryptophan 5-monooxygenase activation protein theta L homeolog(ywhaq.L)
379809	ywhaz.S	tyrosine 3-monooxygenase/tryptophan 5-monooxygenase activation protein zeta S homeolog(ywhaz.S)
495149	zc3h13.S	zinc finger CCCH-type containing 13 S homeolog(zc3h13.S)
108715423	zfhx3.S	zinc finger homeobox 3 S homeolog(zfhx3.S)
108718587	zfhx4.L	zinc finger homeobox 4 L homeolog(zfhx4.L)
108709555	zmym4.S	zinc finger MYM-type containing 4 S homeolog(zmym4.S)
108711326	znf609.L	zinc finger protein 609 L homeolog(znf609.L)
108706484	znf638.S	zinc finger protein 638 S homeolog(znf638.S)

## Sheet: GO analysis
Gene Ontology (GO) analysis of Biological Process (BP)
Pathway ID and description	Gene count	Fold Enrichment	False discovery rate	Gene IDs	Genes
GO:0006412~translation	93	15.2376	9.36341e-80	379959, 734515, 734756, 398678, 399326, 779107, 108719955, 108699466, 108698132, 397861, 379633, 444186, 108710820, 779385, 108715318, 108712968, 447129, 446315, 380386, 379881, 108700022, 379124, 380462, 380422, 108700787, 444819, 380348, 380228, 108713188, 399417, 108708191, 432307, 108716974, 108698542, 379863, 108708279, 379822, 399419, 443882, 444841, 108703225, 446306, 444801, 444406, 38001…	rpl19.L, rps29.S, rps15a.S, rpl4.S, eef1b2.L, rpl18a.S, rpl15.S, rps27.L, rpl12.L, eef1g.S, eif3a.L, mgc80700, rps14.L, rps4x.S, rps13.S, rps17.S, rpl32.L, rps8.L, rps27.S, rpl27a.L, rpl35.S, rpl5.L, rpl9.L, rpsa.S, rpl23.L, rpl6.S, eef2.1.L, eif5a.L, rps16.S, rpl18a.L, rpl8.L, rps16.L, rpl6.L, rps5.L, rps6.L, rpl11.L, rpl13a.L, rpl17.L, uba52.L, rps3.L, rps2.S, rpl13.S, rps20.S, rpl37.S, rps3a.S…
GO:0002181~cytoplasmic translation	19	22.8939	1.34695e-17	447081, 108708191, 398651, 108719955, 398652, 108716974, 108709665, 399419, 446456, 380281, 734491, 380462, 108708215, 108716011, 380157, 380422, 444819, 380459, 733335	rpl24.L, rpl8.L, rpl18.S, rpl15.S, rpl18.L, rpl6.L, rpl24.S, rpl17.L, rpl17.S, rps6.S, mgc114621, rpl9.L, sfpq.L, rplp0.L, rpl8.S, rpsa.S, rpl6.S, rpl15.L, rpsa.L
GO:0000226~microtubule cytoskeleton organization	15	6.19685	1.58752e-05	108711430, 380418, 108712875, 379359, 108708551, 108715419, 380482, 379220, 108701430, 379202, 494817, 380258, 108709821, 108719115, 108700556	map1a.L, tubb.L, map1a.S, tubb4a.S, tuba1a.L, tubb3.S, tuba1c.S, tubb2b.S, map2.L, tubb4b.S, clasp1.L, tubb4b.L, tuba1b.S, tubb2b.L, map7d3.S
GO:0006397~mRNA processing	15	3.33677	0.00632357	779346, 108699184, 100127308, 108718236, 108698385, 379896, 379945, 446596, 379627, 397946, 444235, 444779, 380387, 735000, 379280	rbm5.L, rbm25.L, rbfox2.S, cpsf3.S, thoc2.L, pabpc1.S, prpf8.S, rbm5.S, celf3.L, snrnp70.L, rbm23.L, mgc81970, celf3.S, celf2.L
GO:0000278~mitotic cell cycle	11	5.21484	0.00219257	380482, 380418, 379220, 108716455, 379202, 380258, 108709821, 108719115, 379359, 108708551, 108715419	tuba1c.S, tubb.L, tubb2b.S, cenpf.L, tubb4b.S, tubb4b.L, tuba1b.S, tubb2b.L, tubb4a.S, tuba1a.L, tubb3.S
GO:0000028~ribosomal small subunit assembly	10	25.1466	1.30316e-08	379927, 380386, 108699466, 108698542, 548611, 380422, 108710820, 380527, 379490, 733335	rps14.S, rps27.S, rps27.L, rps5.L, rps15.L, rpsa.S, rps14.L, rps15.S, rps5.S, rpsa.L
GO:0007017~microtubule-based process	10	11.5675	1.58752e-05	380482, 380418, 379220, 379202, 380258, 108709821, 108719115, 379359, 108708551, 108715419	tuba1c.S, tubb.L, tubb2b.S, tubb4b.S, tubb4b.L, tuba1b.S, tubb2b.L, tubb4a.S, tuba1a.L, tubb3.S
GO:0000381~regulation of alternative mRNA splicing, via spliceosome	10	8.63243	0.000130728	779346, 495129, 108699184, 100127308, 380387, 399374, 398494, 379280, 446596, 379627	rbm5.L, rbm25.L, rbfox2.S, celf3.S, hnrnpu.S, hnrnpu.L, celf2.L, rbm5.S, celf3.L
GO:0006096~glycolytic process	9	10.8445	0.000103114	446644, 432058, 380298, 379079, 380079, 380274, 108696046, 108714108, 446763	pgam1.S, pgam1.L, eno1.S, eno1.L, aldoc.L, pkm.L, tpi1.L, gpi.L, pgk1.L
GO:1902600~proton transmembrane transport	9	5.72017	0.00632357	444357, 379892, 108701385, 398752, 403358, 379775, 108695410, 735078, 108712570	atp5mc1.S, atp6v0d1.L, atp5mc3.L, atp1a2.S, atp6v1f.S, atp5mc3.S, atp6v1c1.S, atp6v0e2.S, atp6v1e1.S
GO:0042274~ribosomal small subunit biogenesis	8	15.4233	4.967e-05	444236, 380281, 380386, 397774, 414368, 380017, 108696784, 380537	rps9.S, rps6.S, rps27.S, rps7.L, rps7.S, rps3a.S, rps9.L, rps8.S
GO:0006414~translational elongation	8	9.44282	0.000959909	399326, 108706798, 734491, 397861, 379456, 380348, 380228, 108704161	eef1b2.L, eef2.1.S, mgc114621, eef1g.S, eef1g.L, eef2.1.L, eif5a.L, eef1a1.L
GO:0035249~synaptic transmission, glutamatergic	6	8.26247	0.0210493	108706831, 100294516, 108712610, 100294514, 432152, 108699208	unc13a.S, gria3.L, gria1.S, gria2.S, slc17a7.S, gria2.L
GO:0019941~modification-dependent protein catabolic process	5	22.2451	0.00219257	108708852, 108707155, 108706905, 380559, 443882	ubb.S, ubc.S, uba52.S, uba52.L
GO:1904071~presynaptic active zone assembly	4	57.8373	0.000959909	108712346, 108713567, 108715813, 108711208	pclo.S, bsn.L, bsn.S, pclo.L
GO:0016043~cellular component organization	4	28.9186	0.0085085	108704666, 399455, 108712468, 108707215	apc2.S, apc.L, apc2.L, apc.S
GO:0035418~protein localization to synapse	4	23.1349	0.0166586	108712346, 108713567, 108715813, 108711208	pclo.S, bsn.L, bsn.S, pclo.L
GO:0048026~positive regulation of mRNA splicing, via spliceosome	4	15.4233	0.0473912	379484, 379761, 380387, 379627	cirbp.S, cirbp.L, celf3.S, celf3.L
GO:0007026~negative regulation of microtubule depolymerization	4	15.4233	0.0473912	108704666, 399455, 108712468, 108707215	apc2.S, apc.L, apc2.L, apc.S
GO:0035235~ionotropic glutamate receptor signaling pathway	3	57.8373	0.0233287	397953, 398223, 108699855	grin1.L, app.L, grin1.S
Gene Ontology (GO) analysis of Molecular Function (MF)
Pathway ID and description	Gene count	Fold enrichment	False discovery rate	Gene IDs	Genes
GO:0005737~cytoplasm	150	1.44328	1.51944e-05	379959, 379839, 398872, 398630, 379952, 108695345, 108715318, 379319, 445824, 380386, 380420, 108702242, 380387, 108701430, 379202, 108717177, 108719115, 380422, 379280, 380425, 380546, 380418, 399455, 108716412, 444294, 108711129, 443882, 444841, 108705006, 380258, 380017, 108719366, 380537, 734458, 100192360, 398578, 398459, 100127308, 398972, 379456, 379853, 108704484, 108715419, 379064, 38028…	rpl19.L, tpt1.L, mdh1.S, ppia.L, ppia.S, rpl7.S, rps13.S, hspa8.L, rps10.L, rps27.S, rps10.S, kalrn.S, celf3.S, map2.L, tubb4b.S, tubb2b.L, rpsa.S, celf2.L, ddx39a.L, ldhb.S, tubb.L, apc.L, sptbn1.L, glul.S, dock4.L, uba52.L, rps3.L, macf1.S, tubb4b.L, rps3a.S, ubr5.L, rps8.S, shank2.L, cxcr4.L, ilf3.L, actb.L, rbfox2.S, arhgap21.L, eef1g.L, snrpb.S, ankrd17.S, tubb3.S, rpl5.S, rps6.S, tubb2b.S, …
GO:0005634~nucleus	141	1.30455	0.00519765	779346, 373732, 398630, 108709556, 379952, 397946, 379319, 445824, 380386, 380387, 380422, 379280, 380425, 399455, 398367, 108698742, 379945, 446596, 443882, 444049, 444841, 108702535, 734294, 380017, 398494, 398374, 108719366, 380537, 108701207, 100192360, 108698074, 398578, 398459, 100127308, 108715779, 379456, 379853, 108704484, 108697788, 100216330, 444235, 379064, 380281, 100137718, 10869819…	rbm5.L, foxg1.L, ppia.L, sfpq.S, ppia.S, snrnp70.L, hspa8.L, rps10.L, rps27.S, celf3.S, rpsa.S, celf2.L, ddx39a.L, apc.L, ewsr1.S, bcl11b.L, prpf8.S, rbm5.S, uba52.L, mdn1.L, rps3.L, gpatch8.S, msh6.L, rps3a.S, hnrnpu.L, nup153.L, ubr5.L, rps8.S, bptf.L, cxcr4.L, pds5a.L, ilf3.L, actb.L, rbfox2.S, srebf2.S, eef1g.L, snrpb.S, ankrd17.S, leng8.S, sox11.L, rbm23.L, rpl5.S, rps6.S, kpnb1.S, notch1.L,…
GO:1990904~ribonucleoprotein complex	99	15.1787	4.86748e-85	379959, 779107, 108710820, 108715318, 397946, 108712968, 380381, 445824, 380386, 380387, 380422, 379280, 108708191, 379822, 443882, 444841, 108703225, 380017, 108716011, 398494, 380537, 398578, 108698076, 108718401, 379853, 444236, 447109, 379064, 380281, 380286, 733335, 397773, 397774, 397938, 108701027, 108706798, 380033, 414688, 380157, 108700218, 734515, 734756, 398678, 108719955, 108698132, …	rpl19.L, rpl18a.S, rps14.L, rps13.S, snrnp70.L, rps17.S, hnrnpa1.S, rps10.L, rps27.S, celf3.S, rpsa.S, celf2.L, rpl8.L, rpl13a.L, uba52.L, rps3.L, rps2.S, rps3a.S, rplp0.L, hnrnpu.L, rps8.S, ilf3.L, rpl10.L, rpl37.L, snrpb.S, rps9.S, rpl11.S, rpl5.S, rps6.S, rps12.L, rpsa.L, hnrnpa3.S, rps7.L, rpl27a.S, rpl27.L, eef2.1.S, rpl3.L, rpl14.S, rpl8.S, rps18.S, rps29.S, rps15a.S, rpl4.S, rpl15.S, rpl12…
GO:0005840~ribosome	87	23.3431	4.79273e-92	379959, 734515, 734756, 398678, 779107, 108719955, 108698132, 108695345, 108710820, 779385, 108715318, 446289, 108712968, 735172, 447129, 446315, 445824, 380386, 379881, 380420, 108700022, 379124, 380462, 380422, 108700787, 444819, 447081, 108713188, 399417, 108708191, 432307, 108716974, 108698542, 379863, 108708279, 379822, 399419, 443882, 444841, 108703225, 446306, 444801, 444406, 108716011, 38…	rpl19.L, rps29.S, rps15a.S, rpl4.S, rpl18a.S, rpl15.S, rpl12.L, rpl7.S, rps14.L, rps4x.S, rps13.S, rack1.S, rps17.S, rpl7.L, rpl32.L, rps8.L, rps10.L, rps27.S, rpl27a.L, rps10.S, rpl35.S, rpl5.L, rpl9.L, rpsa.S, rpl23.L, rpl6.S, rpl24.L, rps16.S, rpl18a.L, rpl8.L, rps16.L, rpl6.L, rps5.L, rps6.L, rpl11.L, rpl13a.L, rpl17.L, uba52.L, rps3.L, rps2.S, rpl13.S, rps20.S, rpl37.S, rplp0.L, rps3a.S, rps…
GO:0022625~cytosolic large ribosomal subunit	51	25.2296	1.18386e-54	379959, 398678, 779107, 108719955, 108698132, 444186, 108695345, 735172, 447129, 379881, 108700022, 379124, 380462, 108700787, 444819, 447081, 399417, 108708191, 108716974, 108708279, 379822, 399419, 446306, 734491, 444406, 108716011, 380459, 108698076, 398651, 398652, 108718401, 379897, 379414, 108715857, 379814, 447109, 379064, 100101273, 108709665, 447145, 397938, 779230, 100049136, 446456, 10…	rpl19.L, rpl4.S, rpl18a.S, rpl15.S, rpl12.L, mgc80700, rpl7.S, rpl7.L, rpl32.L, rpl27a.L, rpl35.S, rpl5.L, rpl9.L, rpl23.L, rpl6.S, rpl24.L, rpl18a.L, rpl8.L, rpl6.L, rpl11.L, rpl13a.L, rpl17.L, rpl13.S, mgc114621, rpl37.S, rplp0.L, rpl15.L, rpl10.L, rpl18.S, rpl18.L, rpl37.L, rpl10a.S, rpl21.L, rpl32.S, rpl12.S, rpl11.S, rpl5.S, rpl28.S, rpl24.S, rpl36a.L, rpl27a.S, rplp2.L, rpl17.S, rpl27.L, rp…
GO:0022627~cytosolic small ribosomal subunit	35	31.6607	4.94177e-41	734515, 734756, 108699466, 108710820, 779385, 108715318, 444236, 443740, 446315, 445824, 380386, 380420, 446737, 380286, 380368, 548611, 380422, 380527, 733335, 379927, 108713188, 432307, 108698542, 397774, 431998, 108696784, 444841, 108703225, 444801, 414368, 380017, 380576, 380537, 379094, 379490	rps29.S, rps15a.S, rps27.L, rps14.L, rps4x.S, rps13.S, rps9.S, rps3.S, rps8.L, rps10.L, rps27.S, rps10.S, rps23.L, rps12.L, rps11.L, rps15.L, rpsa.S, rps15.S, rpsa.L, rps14.S, rps16.S, rps16.L, rps5.L, rps7.L, rps4x.L, rps9.L, rps3.L, rps2.S, rps20.S, rps7.S, rps3a.S, rps2.L, rps8.S, rps20.L, rps5.S
GO:0005856~cytoskeleton	34	2.3478	0.000255401	108709351, 398459, 398972, 108696078, 734918, 108696355, 379359, 379879, 108715419, 443740, 380482, 379220, 108701430, 379202, 494817, 108719115, 398105, 380418, 108698780, 399438, 399433, 108697176, 108716412, 779014, 100337595, 397774, 108708551, 446376, 444841, 108705006, 108709821, 380258, 733202, 379172	pafah1b1.S, actb.L, arhgap21.L, ank3.L, actg1.L, kif1b.L, tubb4a.S, nsfl1c.L, tubb3.S, rps3.S, tuba1c.S, tubb2b.S, map2.L, tubb4b.S, clasp1.L, tubb2b.L, incenp.L, tubb.L, dync1h1.L, tmsb4x.L, syne1.L, ank3.S, sptbn1.L, ckap5.L, actg1.S, rps7.L, tuba1a.L, arhgap21.S, rps3.L, macf1.S, tuba1b.S, tubb4b.L, dst.L, cfl1.S
GO:0005874~microtubule	22	4.40845	1.15172e-06	108709351, 398105, 108711430, 108698780, 380418, 108712875, 108699777, 108696355, 379359, 108708551, 108715419, 108708274, 380482, 379220, 108705006, 108701430, 379202, 494817, 380258, 108709821, 108719115, 733202	pafah1b1.S, incenp.L, map1a.L, dync1h1.L, tubb.L, map1a.S, dync1h1.S, kif1b.L, tubb4a.S, tuba1a.L, tubb3.S, macf1.L, tuba1c.S, tubb2b.S, macf1.S, map2.L, tubb4b.S, clasp1.L, tubb4b.L, tuba1b.S, tubb2b.L, dst.L
GO:0045202~synapse	16	2.19295	0.0453592	108711430, 397953, 394285, 108698331, 108712875, 108712610, 108718467, 108699855, 108696355, 108715813, 108699208, 100294516, 432152, 108712493, 399171, 734458	map1a.L, grin1.L, syp.S, nlgn3.L, map1a.S, gria1.S, ptprn2.L, grin1.S, kif1b.L, bsn.S, gria2.L, gria3.L, slc17a7.S, pmch.S, snap25.L, shank2.L
GO:0015935~small ribosomal subunit	14	38.5435	1.28436e-16	108698542, 444236, 444841, 443740, 108703225, 444801, 548611, 380422, 380576, 380527, 379490, 379094, 108700218, 733335	rps5.L, rps9.S, rps3.L, rps3.S, rps2.S, rps20.S, rps15.L, rpsa.S, rps2.L, rps15.S, rps5.S, rps20.L, rps18.S, rpsa.L
GO:0042995~cell projection	14	2.37668	0.0443486	108698030, 398752, 108716412, 373718, 108696355, 108708496, 373724, 108715813, 108708274, 379803, 108705006, 494650, 733202, 734930	nsg1.L, atp1a2.S, sptbn1.L, sptan1.L, kif1b.L, mycbp2.L, sptan1.S, bsn.S, macf1.L, dpysl3.S, macf1.S, dpysl3.L, dst.L, actn4.L
GO:0031410~cytoplasmic vesicle	13	2.59678	0.0404264	394285, 108718963, 398972, 100158417, 108696355, 379207, 100158368, 379913, 446376, 380497, 432152, 779405, 734389	syp.S, rusc2.L, arhgap21.L, cpe.S, kif1b.L, pam.L, cpe.L, copb2.S, arhgap21.S, ap2m1.L, slc17a7.S, clta.L, clta.S
GO:0030424~axon	12	2.75311	0.0404264	108702974, 108712346, 108701352, 108713567, 398223, 397762, 108701429, 108696355, 108708496, 108715813, 108711208, 447587	scn3a.S, pclo.S, scn3a.L, bsn.L, app.L, ncam1.L, unc80.L, kif1b.L, mycbp2.L, bsn.S, pclo.L, mycbp2.S
GO:0015934~large ribosomal subunit	8	33.7714	4.67083e-08	108708191, 379881, 397938, 379897, 380157, 379822, 399419, 446456	rpl8.L, rpl27a.L, rpl27a.S, rpl10a.S, rpl8.S, rpl13a.L, rpl17.L, rpl17.S
GO:0000776~kinetochore	8	4.48293	0.025048	108709351, 398105, 399455, 779014, 494817, 399374, 398494, 398199	pafah1b1.S, incenp.L, apc.L, ckap5.L, clasp1.L, hnrnpu.S, hnrnpu.L, ckap5.S
GO:0005681~spliceosomal complex	8	3.78038	0.0442454	779346, 108699184, 379484, 735000, 379761, 379945, 446596, 397946	rbm5.L, rbm25.L, cirbp.S, cirbp.L, prpf8.S, rbm5.S, snrnp70.L
GO:0071013~catalytic step 2 spliceosome	7	5.40549	0.0249204	380381, 397773, 399374, 398494, 379853, 379945, 734887	hnrnpa1.S, hnrnpa3.S, hnrnpu.S, hnrnpu.L, snrpb.S, prpf8.S, snrpb.L
GO:0016342~catenin complex	7	5.27679	0.025048	108704666, 399455, 108712468, 108708756, 108707215, 108710100, 108710139	apc2.S, apc.L, apc2.L, fat3.L, apc.S, dchs1.S, fat4.L
GO:0043197~dendritic spine	7	4.81793	0.0323978	108702852, 394384, 100294516, 108712610, 100294514, 734458, 108699208	arhgap44.S, gpm6a.L, gria3.L, gria1.S, gria2.S, shank2.L, gria2.L
GO:0030672~synaptic vesicle membrane	7	4.1816	0.0443486	394285, 108706831, 432152, 110008576, 779405, 734500, 734389	syp.S, unc13a.S, slc17a7.S, scamp5.L, clta.L, atp6ap2.L, clta.S
GO:0005881~cytoplasmic microtubule	6	9.49821	0.00644012	108709351, 108704666, 399455, 108712468, 108707215, 494817	pafah1b1.S, apc2.S, apc.L, apc2.L, apc.S, clasp1.L
GO:0032040~small-subunit processome	6	5.93638	0.0323978	380281, 380386, 397774, 414368, 380017, 380537	rps6.S, rps27.S, rps7.L, rps7.S, rps3a.S, rps8.S
GO:0098982~GABA-ergic synapse	5	26.3839	0.000574702	108712346, 108713567, 108710688, 108715813, 108711208	pclo.S, bsn.L, ptpro.L, bsn.S, pclo.L
GO:0005791~rough endoplasmic reticulum	5	15.0765	0.00519765	734515, 108701027, 398652, 446737, 380115	rps29.S, rpl27.L, rpl18.L, rps23.L, rpl27.S
GO:0005891~voltage-gated calcium channel complex	5	8.11813	0.0323978	108715833, 100462914, 100462927, 108714609, 108715639	cacna2d2.S, cacna1g.L, cacna1e.L, cacna2d2.L, cacna1e.S
GO:0030877~beta-catenin destruction complex	4	16.8857	0.0231444	108704666, 399455, 108712468, 108707215	apc2.S, apc.L, apc2.L, apc.S
GO:0048788~cytoskeleton of presynaptic active zone	4	15.8304	0.0249204	108712346, 108713567, 108715813, 108711208	pclo.S, bsn.L, bsn.S, pclo.L
GO:0048786~presynaptic active zone	4	13.3308	0.0323978	108702852, 447536, 394285, 108715813	arhgap44.S, pnisr.L, syp.S, bsn.S
GO:0030686~90S preribosome	4	11.513	0.0404264	397774, 414368, 380422, 733335	rps7.L, rps7.S, rpsa.S, rpsa.L
GO:0001518~voltage-gated sodium channel complex	4	10.5536	0.0443486	108702974, 100462914, 108701352, 494804	scn3a.S, cacna1g.L, scn3a.L, scn2b.L
GO:1990023~mitotic spindle midzone	3	23.7455	0.0443486	494817, 399374, 398494	clasp1.L, hnrnpu.S, hnrnpu.L
GO:0045277~respiratory chain complex IV	3	23.7455	0.0443486	2642081, 2642084, 2642088	cox2, cox3, cox1
GO:0030056~hemidesmosome	3	23.7455	0.0443486	108705006, 733202, 108708274	macf1.S, dst.L, macf1.L
Gene Ontology (GO) analysis of Cellular Component (CC)
Pathway ID and description	Gene count	Fold enrichment	False discovery rate	Gene IDs	Genes
GO:0003735~structural constituent of ribosome	92	20.2077	1.94969e-91	379959, 734515, 734756, 398678, 779107, 108719955, 108699466, 108698132, 444186, 108695345, 108710820, 779385, 108715318, 108712968, 735172, 447129, 446315, 445824, 380386, 379881, 380420, 108700022, 379124, 380462, 380422, 108700787, 444819, 447081, 108713188, 399417, 108708191, 432307, 108716974, 108698542, 379863, 108708279, 379822, 399419, 443882, 444841, 108703225, 446306, 444801, 734491, 44…	rpl19.L, rps29.S, rps15a.S, rpl4.S, rpl18a.S, rpl15.S, rps27.L, rpl12.L, mgc80700, rpl7.S, rps14.L, rps4x.S, rps13.S, rps17.S, rpl7.L, rpl32.L, rps8.L, rps10.L, rps27.S, rpl27a.L, rps10.S, rpl35.S, rpl5.L, rpl9.L, rpsa.S, rpl23.L, rpl6.S, rpl24.L, rps16.S, rpl18a.L, rpl8.L, rps16.L, rpl6.L, rps5.L, rps6.L, rpl11.L, rpl13a.L, rpl17.L, uba52.L, rps3.L, rps2.S, rpl13.S, rps20.S, mgc114621, rpl37.S, …
GO:0003723~RNA binding	90	4.63809	3.43909e-32	379959, 734515, 779346, 398678, 108699184, 108719955, 108699466, 108709556, 379633, 108708224, 108706484, 108695345, 779385, 397946, 495129, 735172, 380381, 379484, 445824, 380386, 444779, 108708867, 380420, 380387, 379761, 444819, 379280, 380425, 735016, 734887, 380228, 108713188, 108708191, 432307, 108718236, 398367, 108716974, 108698542, 108708279, 379945, 446596, 379627, 443882, 444841, 10870…	rpl19.L, rps29.S, rbm5.L, rpl4.S, rbm25.L, rpl15.S, rps27.L, sfpq.S, eif3a.L, srsf4.L, rpl7.S, rps4x.S, snrnp70.L, rpl7.L, hnrnpa1.S, cirbp.S, rps10.L, rps27.S, mgc81970, son.S, rps10.S, celf3.S, cirbp.L, rpl6.S, celf2.L, ddx39a.L, srsf11.S, snrpb.L, eif5a.L, rps16.S, rpl8.L, rps16.L, cpsf3.S, ewsr1.S, rpl6.L, rps5.L, rpl11.L, prpf8.S, rbm5.S, celf3.L, uba52.L, rps3.L, rps2.S, rpl13.S, rps20.S, r…
GO:0003729~mRNA binding	20	3.50126	0.000385297	447081, 779346, 108699184, 100127308, 108698385, 108698542, 108709665, 379633, 108706484, 379822, 446596, 379627, 397946, 495129, 379484, 380387, 379761, 108700022, 108699194, 379490	rpl24.L, rbm5.L, rbm25.L, rbfox2.S, thoc2.L, rps5.L, rpl24.S, eif3a.L, rpl13a.L, rbm5.S, celf3.L, snrnp70.L, cirbp.S, celf3.S, cirbp.L, rpl35.S, srsf5.L, rps5.S
GO:0008017~microtubule binding	17	3.30127	0.00338432	108711430, 108712468, 108712875, 399455, 108716455, 779014, 108696355, 108708156, 108708274, 108704666, 108705006, 108701430, 108707215, 494817, 108714362, 398199, 733202	map1a.L, apc2.L, map1a.S, apc.L, cenpf.L, ckap5.L, kif1b.L, kif21b.L, macf1.L, apc2.S, macf1.S, map2.L, apc.S, clasp1.L, cep350.L, ckap5.S, dst.L
GO:0019843~rRNA binding	13	18.1524	4.0912e-10	108718401, 108698542, 431998, 108696784, 779385, 444236, 379064, 379124, 380462, 444406, 380368, 380157, 379490	rpl37.L, rps5.L, rps4x.L, rps9.L, rps4x.S, rps9.S, rpl5.S, rpl5.L, rpl9.L, rpl37.S, rps11.L, rpl8.S, rps5.S
GO:0005515~protein binding	13	3.34386	0.0142878	398105, 379839, 397953, 399345, 399455, 379896, 100216330, 379484, 100137718, 399121, 399385, 380348, 380228	incenp.L, tpt1.L, grin1.L, supt16h.S, apc.L, pabpc1.S, sox11.L, cirbp.S, kpnb1.S, prmt1.S, pin1.L, eef2.1.L, eif5a.L
GO:0005200~structural constituent of cytoskeleton	11	7.86716	0.00011443	380482, 380418, 379220, 108716412, 379202, 380258, 108709821, 108719115, 379359, 108708551, 108715419	tuba1c.S, tubb.L, tubb2b.S, sptbn1.L, tubb4b.S, tubb4b.L, tuba1b.S, tubb2b.L, tubb4a.S, tuba1a.L, tubb3.S
GO:0003746~translation elongation factor activity	7	6.22004	0.0195603	399326, 108706798, 397861, 379456, 380348, 380228, 108704161	eef1b2.L, eef2.1.S, eef1g.S, eef1g.L, eef2.1.L, eif5a.L, eef1a1.L
GO:0003730~mRNA 3'-UTR binding	7	5.19649	0.042534	380381, 379484, 379761, 397773, 379896, 379280, 399382	hnrnpa1.S, cirbp.S, cirbp.L, hnrnpa3.S, pabpc1.S, celf2.L, ddx5.L
GO:0008013~beta-catenin binding	6	7.64949	0.0220157	108704666, 399455, 108712468, 108707215, 108707032, 108698329	apc2.S, apc.L, apc2.L, apc.S, chd8.S, med12.L
GO:0015276~ligand-gated monoatomic ion channel activity	5	15.4332	0.00758324	397953, 100294516, 108712610, 108699855, 108699208	grin1.L, gria3.L, gria1.S, grin1.S, gria2.L
GO:0031386~protein tag activity	5	13.3287	0.0126879	108708852, 108707155, 108706905, 380559, 443882	ubb.S, ubc.S, uba52.S, uba52.L
GO:0002162~dystroglycan binding	4	46.9169	0.00276517	379354, 397989, 398260, 379407	ag1.L, ag1.S, agr2.S, agr2.L
GO:0045295~gamma-catenin binding	4	39.0974	0.00409528	108704666, 399455, 108712468, 108707215	apc2.S, apc.L, apc2.L, apc.S
GO:0098882~structural constituent of presynaptic active zone	4	29.3231	0.00758324	108712346, 108713567, 108715813, 108711208	pclo.S, bsn.L, bsn.S, pclo.L
GO:0070180~large ribosomal subunit rRNA binding	4	29.3231	0.00758324	108698132, 108716011, 108700787, 379814	rpl12.L, rplp0.L, rpl23.L, rpl12.S
GO:0004971~AMPA glutamate receptor activity	4	29.3231	0.00758324	100294516, 108712610, 100294514, 108699208	gria3.L, gria1.S, gria2.S, gria2.L
GO:0043021~ribonucleoprotein complex binding	4	14.6615	0.042534	734491, 399374, 398494, 399382	mgc114621, hnrnpu.S, hnrnpu.L, ddx5.L
GO:0004129~cytochrome-c oxidase activity	3	58.6461	0.0195603	2642081, 2642084, 2642088	cox2, cox3, cox1

## Sheet: KEGG
KEGG pathway enrichment
Pathway ID and description	Gene count	Fold enrichment	False discovery rate	Gene IDs	Genes
xla03010:Ribosome	92	14.4172	1.32231e-82	379959, 734515, 734756, 398678, 779107, 108719955, 108699466, 108698132, 444186, 108695345, 108710820, 779385, 108715318, 108712968, 735172, 447129, 446315, 445824, 380386, 379881, 380420, 108700022, 379124, 380462, 380422, 108700787, 444819, 447081, 108713188, 399417, 108708191, 432307, 108716974, 108698542, 379863, 108708279, 379822, 399419, 443882, 444841, 108703225, 446306, 444801, 734491, 44…	rpl19.L, rps29.S, rps15a.S, rpl4.S, rpl18a.S, rpl15.S, rps27.L, rpl12.L, mgc80700, rpl7.S, rps14.L, rps4x.S, rps13.S, rps17.S, rpl7.L, rpl32.L, rps8.L, rps10.L, rps27.S, rpl27a.L, rps10.S, rpl35.S, rpl5.L, rpl9.L, rpsa.S, rpl23.L, rpl6.S, rpl24.L, rps16.S, rpl18a.L, rpl8.L, rps16.L, rpl6.L, rps5.L, rps6.L, rpl11.L, rpl13a.L, rpl17.L, uba52.L, rps3.L, rps2.S, rpl13.S, rps20.S, mgc114621, rpl37.S, …
xla04145:Phagosome	22	3.17397	0.000294208	108698780, 380418, 398459, 431853, 100337595, 403358, 108699777, 734918, 108695410, 379359, 108708551, 108715419, 380482, 379220, 379892, 379202, 380258, 108709821, 108719115, 735078, 108712570, 380458	dync1h1.L, tubb.L, actb.L, dync1i2.S, actg1.S, atp6v1f.S, dync1h1.S, actg1.L, atp6v1c1.S, tubb4a.S, tuba1a.L, tubb3.S, tuba1c.S, tubb2b.S, atp6v0d1.L, tubb4b.S, tubb4b.L, tuba1b.S, tubb2b.L, atp6v0e2.S, atp6v1e1.S, calr.L
xla00190:Oxidative phosphorylation	17	2.74693	0.0160783	108712750, 447073, 403358, 379401, 379775, 108695410, 446522, 444357, 379892, 108701385, 2642081, 735078, 2642084, 108712570, 2642087, 2642086, 2642088	cox5b.1.S, mgc85216, atp6v1f.S, uqcrc1.L, atp5mc3.S, atp6v1c1.S, uqcrc2.L, atp5mc1.S, atp6v0d1.L, atp5mc3.L, cox2, atp6v0e2.S, cox3, atp6v1e1.S, nd2, nd1, cox1
xla04814:Motor proteins	20	2.30104	0.0241484	108698780, 380418, 398459, 431853, 100337595, 108699777, 734918, 108696355, 379359, 108708156, 108701185, 108708551, 108715419, 380482, 379220, 379202, 380258, 108709821, 108719115, 399266	dync1h1.L, tubb.L, actb.L, dync1i2.S, actg1.S, dync1h1.S, actg1.L, kif1b.L, tubb4a.S, kif21b.L, myh10.L, tuba1a.L, tubb3.S, tuba1c.S, tubb2b.S, tubb4b.S, tubb4b.L, tuba1b.S, tubb2b.L, myh10.S
xla03040:Spliceosome	17	2.52269	0.0241484	734979, 108699184, 108698385, 779079, 397773, 379853, 108708224, 379945, 379319, 397946, 380381, 399374, 398494, 108699194, 734887, 733423, 399382	acin1.S, rbm25.L, thoc2.L, ddx46.L, hnrnpa3.S, snrpb.S, srsf4.L, prpf8.S, hspa8.L, snrnp70.L, hnrnpa1.S, hnrnpu.S, hnrnpu.L, srsf5.L, snrpb.L, acin1.L, ddx5.L

## Sheet: Primers
Primers for the qRT-PCR analysis
Target gene	Primer	Nucleotide sequence((5'to3')	Amplicon Size（bp）	Sequence ID
gapdh.S	Forward	CCCCTCCAGCATTAAGTGGG	122	NM_001087098.1
	Reverse	AGATAACGACACGCTTGGCA
gria1.L	Forward	AGACCGAGGTTTGTCCGTTC	108	XM_041584822.1
	Reverse	AGACGGTAACCCTCCTCAGT
gria2.S	Forward	CGTCGGGAACATTAATAACGACA	114	XM_041572465.1
	Reverse	TTGACTTTGTCCCGCTCACA
rab5a.S	Forward	CTACCAGACCGAATGGACCG	113	XM_041567524.1
	Reverse	TCCCTTTACGAAGCGAAGCA
rab5b.L	Forward	CAAATGGTCAGTCGCAAGCC	98	NM_001091052.1
	Reverse	CACGAAACGCAATACCAGGC
rab5c.L	Forward	CCAGGCGGCCATTGTAGTTT	83	XM_041575958.1
	Reverse	GGCGCTGAAGCTCTTTTACC
hdac1.L	Forward	AGTTCAGATGCAAGCCGTTG	80	NM_001088022.1
	Reverse	TACGCTTGTCGGGATCATCT
hdac2.S	Forward	TCAGCTGTCTACTGGTGGGT	81	NM_001090542.1
	Reverse	CCTGCCCAGTTAACAGCCAT
hdac3.S	Forward	TTTTACGACCCTGACGTGGG	144	XM_018256234.2
	Reverse	CTGCGAAGCCTGGTAAGGTT

## Sheet: Fig.1
Fig. 1e															Fig. 1f	IEI
	2 dpl					5 dpl					8 dpl					2 dpl							5 dpl							8 dpl
No.	4LE	12LE	20LE		No.	4LE	12LE	20LE		No.	4LE	12LE	20LE			4LE		12LE		20LE			4LE		12LE		20LE			4LE		12LE		20LE
1	20.084	14.024	9.65		1	10.552	13.86	8.775		1	11.792	15.816	8.64			IEI（s）	(%)	IEI（s）	(%)	IEI（s）	(%)		IEI（s）	(%)	IEI（s）	(%)	IEI（s）	(%)		IEI（s）	(%)	IEI（s）	(%)	IEI（s）	(%)
2	21.316	11.825	11.51		2	10.533	16.28	13.324		2	12.868	11.326	7.314			0.002	0.133333	0.0009	0.175439	0.0007	0.175439		0.0008	0.208333	0.0001	0.117647	0.0134	0.0906618		0.0009	0.181818	0.018	0.142857	0	0.222222
3	17.506	15.877	10.109		3	13.204	9.978	11.334		3	19.292	13.376	9.151			0.0074	0.266667	0.006	0.350877	0.0149	0.350877		0.0095	0.416667	0.0071	0.235294	0.014	0.181324		0.0059	0.363636	0.0198	0.285714	0	0.444444
4	16.18	15.394	8.352		4	11.257	10.767	14.075		4	11.841	13.522	7.682			0.0094	0.4	0.0098	0.526316	0.0161	0.526316		0.0117	0.625	0.0074	0.352941	0.0147	0.271985		0.0121	0.545455	0.0199	0.428571	0.0015	0.666667
5	12.677	16.795	13.985		5	10.583	15.566	15.652		5	13.107	11.368	10.981			0.0101	0.533333	0.0106	0.701754	0.017	0.701754		0.0191	0.833333	0.0083	0.470588	0.017	0.362647		0.0176	0.727273	0.0219	0.571429	0.0129	0.888889
6	14.526	16.109	13.749		6	9.893	12.007	14.083		6	8.79	11.277	11.346			0.0116	0.666667	0.0124	0.877193	0.0175	0.877193		0.0202	1.04167	0.009	0.588235	0.0185	0.453309		0.0226	0.909091	0.0223	0.714286	0.0138	1.11111
7	16.121	13.646	14.02		7	9.41	19.745	9.336		7	9.698	10.645	12.128			0.0117	0.8	0.0153	1.05263	0.02	1.05263		0.0209	1.25	0.0093	0.705882	0.0185	0.543971		0.0231	1.09091	0.0252	0.857143	0.0142	1.33333
8	11.378	21.166	14.053		8	9.061	11.121	9.096		8	11.2	12.11	8.906			0.0138	0.933333	0.0201	1.22807	0.0204	1.22807		0.0221	1.45833	0.0101	0.823529	0.02	0.634633		0.0234	1.27273	0.029	1	0.0152	1.55556
9	9.24	11.038	11.8		9	7.246	10.248	7.51		9	13.89	12.57	8.774			0.0153	1.06667	0.0202	1.40351	0.0222	1.40351		0.0227	1.66667	0.0103	0.941176	0.0207	0.725295		0.0271	1.45455	0.0302	1.14286	0.017	1.77778
10	16.986	15.912	9.961		10	11.885	11.978	12.337		10	9.64	12.119				0.0165	1.2	0.0203	1.57895	0.0239	1.57895		0.0257	1.875	0.0104	1.05882	0.0213	0.815956		0.0355	1.63636	0.0314	1.28571	0.0211	2
11	15.55	13.377	12.611		11	9.204	9.187	9.786		11	11.279	11.747				0.0167	1.33333	0.0205	1.75439	0.0257	1.75439		0.0259	2.08333	0.0113	1.17647	0.024	0.906618		0.0387	1.81818	0.0337	1.42857	0.0221	2.22222
12	14.715	15.239	11.837		12	10.395	7.87	11.368		12	9.647	11.202				0.0168	1.46667	0.0216	1.92982	0.0296	1.92982		0.0259	2.29167	0.0117	1.29412	0.0248	0.99728		0.0399	2	0.034	1.57143	0.0227	2.44444
13	12.29	15.67	9.566		13	11.24	14.66	9.944		13		11.701				0.018	1.6	0.0234	2.10526	0.031	2.10526		0.0267	2.5	0.0128	1.41176	0.0255	1.08794		0.0439	2.18182	0.0366	1.71429	0.0234	2.66667
14	14.446	9.9	11.216		14	12.041	15.762	9.418		14		12.565				0.0189	1.73333	0.0251	2.2807	0.0311	2.2807		0.0284	2.70833	0.0131	1.52941	0.0266	1.1786		0.0463	2.36364	0.0386	1.85714	0.0288	2.88889
15	14.039	20.508	13.291		15	11.067	20.999	9.412		15						0.0216	1.86667	0.0252	2.45614	0.0318	2.45614		0.0315	2.91667	0.0132	1.64706	0.0266	1.26927		0.0463	2.54545	0.0404	2	0.0298	3.11111
16	9.631	11.201	11.72		16	10.297	12.225	12.953								0.0217	2	0.0263	2.63158	0.0328	2.63158		0.0342	3.125	0.0137	1.76471	0.0279	1.35993		0.0483	2.72727	0.0422	2.14286	0.0309	3.33333
17	9.674	16.457	7.132		17	13.932		8.875								0.024	2.13333	0.0296	2.80702	0.0334	2.80702		0.0345	3.33333	0.0145	1.88235	0.0281	1.45059		0.0495	2.90909	0.0427	2.28571	0.0349	3.55556
18	16.524	11.061			18	7.225		8.037								0.0253	2.26667	0.0316	2.98246	0.0344	2.98246		0.0354	3.54167	0.0145	2	0.0294	1.54125		0.0496	3.09091	0.0429	2.42857	0.0357	3.77778
19	12.424	11.271			19	14.089		7.779								0.0268	2.4	0.0323	3.15789	0.0354	3.15789		0.0368	3.75	0.0147	2.11765	0.0298	1.63191		0.0497	3.27273	0.0474	2.57143	0.0458	4
20	17.018				20			8.881								0.0271	2.53333	0.0378	3.33333	0.0374	3.33333		0.0374	3.95833	0.0152	2.23529	0.0306	1.72257		0.0518	3.45455	0.0491	2.71429	0.0461	4.22222
21	16.565				21			10.537								0.0288	2.66667	0.0383	3.50877	0.0384	3.50877		0.0387	4.16667	0.0154	2.35294	0.033	1.81324		0.0533	3.63636	0.0522	2.85714	0.0465	4.44444
22	20.337															0.0293	2.8	0.0387	3.68421	0.0387	3.68421		0.0388	4.375	0.0154	2.47059	0.0334	1.9039		0.0538	3.81818	0.0555	3	0.0465	4.66667
23	15.193															0.0302	2.93333	0.0392	3.85965	0.0389	3.85965		0.0401	4.58333	0.016	2.58824	0.0353	1.99456		0.0538	4	0.0563	3.14286	0.0477	4.88889
24	12.802															0.0313	3.06667	0.0401	4.03509	0.0395	4.03509		0.0415	4.79167	0.0165	2.70588	0.0357	2.08522		0.0566	4.18182	0.0582	3.28571	0.0484	5.11111
Average	14.8843	14.5511	11.4448		Average	10.6902	13.2658	10.5958		Average	11.9203	12.2389	9.43578			0.0314	3.2	0.041	4.21053	0.0419	4.21053		0.0425	5	0.0169	2.82353	0.036	2.17588		0.0604	4.36364	0.0586	3.42857	0.0534	5.33333
																0.0329	3.33333	0.0428	4.38596	0.0423	4.38596		0.0454	5.20833	0.0174	2.94118	0.0377	2.26655		0.061	4.54545	0.0592	3.57143	0.0538	5.55556
Fig. 1f	Freq															0.034	3.46667	0.0434	4.5614	0.0424	4.5614		0.0456	5.41667	0.0176	3.05882	0.0395	2.35721		0.062	4.72727	0.0597	3.71429	0.0544	5.77778
	2 dpl					5 dpl					8 dpl					0.0353	3.6	0.0479	4.73684	0.0438	4.73684		0.046	5.625	0.0185	3.17647	0.0398	2.44787		0.0698	4.90909	0.0597	3.85714	0.0551	6
No.	4LE	12LE	20LE		No.	4LE	12LE	20LE		No.	4LE	12LE	20LE			0.0425	3.73333	0.0501	4.91228	0.0443	4.91228		0.0468	5.83333	0.0191	3.29412	0.04	2.53853		0.073	5.09091	0.0625	4	0.0613	6.22222
1	0.583	0.862	2.134		1	0.326	1.845	0.271		1	0.171	0.545	0.234			0.0434	3.86667	0.0519	5.08772	0.0445	5.08772		0.0468	6.04167	0.0194	3.41176	0.0402	2.62919		0.0741	5.27273	0.0625	4.14286	0.0616	6.44444
2	0.855	0.555	0.667		2	0.424	1.697	1.28		2	0.531	0.71	0.107			0.0442	4	0.0568	5.26316	0.0477	5.26316		0.0482	6.25	0.0203	3.52941	0.0403	2.71985		0.0744	5.45455	0.0642	4.28571	0.0622	6.66667
3	0.198	0.377	2.112		3	4.058	0.718	0.671		3	0.558	1.268	0.45			0.0448	4.13333	0.0587	5.4386	0.0485	5.4386		0.0524	6.45833	0.0204	3.64706	0.0419	2.81052		0.0748	5.63636	0.0679	4.42857	0.0632	6.88889
4	0.194	0.287	0.222		4	3.605	0.325	2.076		4	1.926	1.598	0.321			0.0449	4.26667	0.0591	5.61404	0.0514	5.61404		0.0579	6.66667	0.0217	3.76471	0.0422	2.90118		0.0751	5.81818	0.0691	4.57143	0.0633	7.11111
5	0.304	3.972	4.525		5	1.341	1.212	0.593		5	0.239	0.278	1.234			0.0449	4.4	0.0605	5.78947	0.0535	5.78947		0.058	6.875	0.0224	3.88235	0.0437	2.99184		0.0768	6	0.0707	4.71429	0.0636	7.33333
6	2.609	0.179	0.744		6	0.555	0.092	2.304		6	2.604	0.552	0.281			0.045	4.53333	0.0607	5.96491	0.0549	5.96491		0.0606	7.08333	0.0226	4	0.0439	3.0825		0.0769	6.18182	0.0746	4.85714	0.0655	7.55556
7	0.665	0.855	0.805		7	0.043	0.381	0.261		7	0.107	0.888	2.438			0.0451	4.66667	0.0614	6.14035	0.0558	6.14035		0.063	7.29167	0.0229	4.11765	0.044	3.17316		0.0792	6.36364	0.08	5	0.0684	7.77778
8	2.476	0.35	0.811		8	0.656	1.043	0.372		8	0.295	0.151	0.569			0.0466	4.8	0.0614	6.31579	0.0573	6.31579		0.0675	7.5	0.0238	4.23529	0.0473	3.26383		0.0892	6.54545	0.0811	5.14286	0.0692	8
9	0.619	0.308	2.017		9	0.768	0.517	0.469		9	0.198	0.186	0.517			0.0475	4.93333	0.0618	6.49123	0.0574	6.49123		0.0675	7.70833	0.0245	4.35294	0.0488	3.35449		0.0905	6.72727	0.0826	5.28571	0.0698	8.22222
10	0.447	1.447	0.696		10	1.47	0.472	0.519		10	0.815	0.887				0.0492	5.06667	0.0625	6.66667	0.0588	6.66667		0.0715	7.91667	0.0252	4.47059	0.0492	3.44515		0.093	6.90909	0.0829	5.42857	0.0726	8.44444
11	0.662	0.471	0.174		11	0.148	0.361	1.029		11	1.467	1.442				0.0541	5.2	0.0654	6.84211	0.061	6.84211		0.0808	8.125	0.0267	4.58824	0.0493	3.53581		0.0937	7.09091	0.0851	5.57143	0.075	8.66667
12	0.663	2.796	0.241		12	0.683	0.798	0.192		12	0.183	0.353				0.0569	5.33333	0.0655	7.01754	0.0611	7.01754		0.0832	8.33333	0.0278	4.70588	0.051	3.62647		0.0941	7.27273	0.0856	5.71429	0.0768	8.88889
13	0.595	1.193	0.613		13	0.411	0.094	0.67		13		0.46				0.0569	5.46667	0.0672	7.19298	0.0624	7.19298		0.0834	8.54167	0.0288	4.82353	0.0514	3.71714		0.0942	7.45455	0.0887	5.85714	0.0786	9.11111
14	3.993	0.139	0.173		14	1.414	2.692	1.167		14		0.157				0.0575	5.6	0.0691	7.36842	0.0633	7.36842		0.0846	8.75	0.0291	4.94118	0.052	3.8078		0.0942	7.63636	0.0891	6	0.0846	9.33333
15	0.244	0.393	0.714		15	0.812	1.808	1.717								0.0613	5.73333	0.0692	7.54386	0.0655	7.54386		0.0847	8.95833	0.0295	5.05882	0.0529	3.89846		0.0948	7.81818	0.0929	6.14286	0.0855	9.55556
16	0.732	1.837	1.833		16	0.544	0.725	1.027								0.0644	5.86667	0.0699	7.7193	0.0659	7.7193		0.0868	9.16667	0.0297	5.17647	0.0536	3.98912		0.095	8	0.0946	6.28571	0.0895	9.77778
17	1.743	4.785	0.791		17	0.819		0.789								0.0647	6	0.0723	7.89474	0.0667	7.89474		0.088	9.375	0.0301	5.29412	0.0538	4.07978		0.0959	8.18182	0.0977	6.42857	0.0918	10
18	0.6	1.625			18	0.068		0.762								0.0664	6.13333	0.0735	8.07018	0.0678	8.07018		0.0891	9.58333	0.0312	5.41176	0.0552	4.17044		0.0964	8.36364	0.0986	6.57143	0.0955	10.2222
19	0.633	1.832			19	0.044		0.251								0.0676	6.26667	0.0743	8.24561	0.069	8.24561		0.09	9.79167	0.0315	5.52941	0.0568	4.26111		0.0976	8.54545	0.1003	6.71429	0.0985	10.4444
20	2.65				20			0.259								0.0685	6.4	0.0746	8.42105	0.0716	8.42105		0.0905	10	0.0327	5.64706	0.057	4.35177		0.0992	8.72727	0.106	6.85714	0.0987	10.6667
21	0.175				21			2.294								0.0698	6.53333	0.0767	8.59649	0.0729	8.59649		0.091	10.2083	0.0332	5.76471	0.0594	4.44243		0.101	8.90909	0.1061	7	0.0989	10.8889
22	0.413															0.0736	6.66667	0.0772	8.77193	0.0739	8.77193		0.0923	10.4167	0.0344	5.88235	0.0608	4.53309		0.1024	9.09091	0.1105	7.14286	0.0995	11.1111
23	0.61															0.0741	6.8	0.0774	8.94737	0.0748	8.94737		0.0931	10.625	0.037	6	0.0629	4.62375		0.1051	9.27273	0.1127	7.28571	0.1085	11.3333
24	1.281															0.0745	6.93333	0.078	9.12281	0.075	9.12281		0.0948	10.8333	0.0388	6.11765	0.0632	4.71442		0.1137	9.45455	0.1179	7.42857	0.1125	11.5556
Average	0.997667	1.277	1.13365		Average	0.957316	0.92375	0.903476		Average	0.757833	0.676786	0.683444			0.08	7.06667	0.0784	9.29825	0.0754	9.29825		0.0994	11.0417	0.039	6.23529	0.0637	4.80508		0.1286	9.63636	0.1212	7.57143	0.1155	11.7778
																0.0807	7.2	0.0786	9.47368	0.0755	9.47368		0.0996	11.25	0.0394	6.35294	0.0639	4.89574		0.1366	9.81818	0.1257	7.71429	0.1181	12
																0.0843	7.33333	0.0789	9.64912	0.0772	9.64912		0.1012	11.4583	0.04	6.47059	0.0645	4.9864		0.1455	10	0.1286	7.85714	0.1192	12.2222
																0.0843	7.46667	0.079	9.82456	0.0776	9.82456		0.1018	11.6667	0.0415	6.58824	0.0649	5.07706		0.1458	10.1818	0.129	8	0.1241	12.4444
																0.0849	7.6	0.0793	10	0.0779	10		0.1027	11.875	0.0429	6.70588	0.0651	5.16772		0.1477	10.3636	0.1304	8.14286	0.1254	12.6667
																0.0867	7.73333	0.0795	10.1754	0.0785	10.1754		0.107	12.0833	0.0433	6.82353	0.0665	5.25839		0.1495	10.5455	0.1317	8.28571	0.1275	12.8889
																0.0874	7.86667	0.0799	10.3509	0.0798	10.3509		0.1091	12.2917	0.0433	6.94118	0.0676	5.34905		0.1496	10.7273	0.1331	8.42857	0.1283	13.1111
																0.088	8	0.0804	10.5263	0.0802	10.5263		0.1101	12.5	0.0433	7.05882	0.0703	5.43971		0.1529	10.9091	0.1365	8.57143	0.1297	13.3333
																0.0882	8.13333	0.0813	10.7018	0.0803	10.7018		0.1111	12.7083	0.0434	7.17647	0.0707	5.53037		0.1531	11.0909	0.1386	8.71429	0.1313	13.5556
																0.0909	8.26667	0.0819	10.8772	0.0809	10.8772		0.1121	12.9167	0.0441	7.29412	0.0708	5.62103		0.1555	11.2727	0.1388	8.85714	0.1373	13.7778
																0.0914	8.4	0.0823	11.0526	0.0816	11.0526		0.1126	13.125	0.0455	7.41176	0.0716	5.7117		0.163	11.4545	0.1408	9	0.1425	14
																0.0914	8.53333	0.083	11.2281	0.0848	11.2281		0.1136	13.3333	0.0458	7.52941	0.0722	5.80236		0.1636	11.6364	0.1419	9.14286	0.1441	14.2222
																0.0927	8.66667	0.084	11.4035	0.0871	11.4035		0.114	13.5417	0.0461	7.64706	0.0724	5.89302		0.172	11.8182	0.147	9.28571	0.1508	14.4444
																0.0938	8.8	0.0853	11.5789	0.0879	11.5789		0.1185	13.75	0.0469	7.76471	0.0727	5.98368		0.1734	12	0.1471	9.42857	0.1636	14.6667
																0.094	8.93333	0.0856	11.7544	0.088	11.7544		0.1187	13.9583	0.0478	7.88235	0.0732	6.07434		0.1743	12.1818	0.1485	9.57143	0.1657	14.8889
																0.0956	9.06667	0.0869	11.9298	0.088	11.9298		0.1194	14.1667	0.0478	8	0.0742	6.165		0.1767	12.3636	0.1486	9.71429	0.1711	15.1111
																0.0964	9.2	0.0902	12.1053	0.0884	12.1053		0.1249	14.375	0.0482	8.11765	0.0747	6.25567		0.1804	12.5455	0.1491	9.85714	0.1714	15.3333
																0.0989	9.33333	0.0908	12.2807	0.0901	12.2807		0.1258	14.5833	0.0484	8.23529	0.0748	6.34633		0.1826	12.7273	0.1493	10	0.1757	15.5556
																0.099	9.46667	0.0937	12.4561	0.0928	12.4561		0.1265	14.7917	0.0485	8.35294	0.0752	6.43699		0.1838	12.9091	0.1514	10.1429	0.1782	15.7778
																0.1025	9.6	0.0947	12.6316	0.0941	12.6316		0.1271	15	0.0498	8.47059	0.0761	6.52765		0.1861	13.0909	0.1517	10.2857	0.1786	16
																0.1037	9.73333	0.0955	12.807	0.0949	12.807		0.1297	15.2083	0.0501	8.58824	0.0776	6.61831		0.189	13.2727	0.1544	10.4286	0.1786	16.2222
																0.1051	9.86667	0.0968	12.9825	0.0952	12.9825		0.1313	15.4167	0.0507	8.70588	0.0785	6.70898		0.1892	13.4545	0.1556	10.5714	0.1799	16.4444
																0.1085	10	0.0995	13.1579	0.0956	13.1579		0.1363	15.625	0.0517	8.82353	0.0787	6.79964		0.192	13.6364	0.1578	10.7143	0.1832	16.6667
																0.1087	10.1333	0.0999	13.3333	0.0964	13.3333		0.138	15.8333	0.0539	8.94118	0.0801	6.8903		0.2	13.8182	0.1581	10.8571	0.1886	16.8889
																0.11	10.2667	0.1011	13.5088	0.103	13.5088		0.1386	16.0417	0.0551	9.05882	0.0801	6.98096		0.2004	14	0.1581	11	0.1893	17.1111
																0.1149	10.4	0.1025	13.6842	0.1069	13.6842		0.1387	16.25	0.0559	9.17647	0.0815	7.07162		0.2127	14.1818	0.1582	11.1429	0.1917	17.3333
																0.1172	10.5333	0.1033	13.8596	0.1075	13.8596		0.1388	16.4583	0.0563	9.29412	0.0841	7.16228		0.2157	14.3636	0.1594	11.2857	0.1919	17.5556
																0.1185	10.6667	0.1049	14.0351	0.108	14.0351		0.1396	16.6667	0.0569	9.41176	0.087	7.25295		0.2213	14.5455	0.1595	11.4286	0.1927	17.7778
																0.1198	10.8	0.106	14.2105	0.1087	14.2105		0.1405	16.875	0.0573	9.52941	0.0872	7.34361		0.2221	14.7273	0.1609	11.5714	0.2055	18
																0.1211	10.9333	0.1075	14.386	0.1099	14.386		0.1407	17.0833	0.0574	9.64706	0.0885	7.43427		0.2297	14.9091	0.1633	11.7143	0.2129	18.2222
																0.1237	11.0667	0.1087	14.5614	0.1124	14.5614		0.1423	17.2917	0.0577	9.76471	0.0898	7.52493		0.2351	15.0909	0.1666	11.8571	0.2142	18.4444
																0.124	11.2	0.1108	14.7368	0.1153	14.7368		0.144	17.5	0.0586	9.88235	0.0901	7.61559		0.2387	15.2727	0.1717	12	0.2248	18.6667
																0.1245	11.3333	0.1139	14.9123	0.1161	14.9123		0.1446	17.7083	0.0587	10	0.0903	7.70626		0.2401	15.4545	0.1765	12.1429	0.2321	18.8889
																0.1264	11.4667	0.1152	15.0877	0.1161	15.0877		0.1458	17.9167	0.0593	10.1176	0.0905	7.79692		0.2411	15.6364	0.1797	12.2857	0.2328	19.1111
																0.1276	11.6	0.117	15.2632	0.1166	15.2632		0.1459	18.125	0.06	10.2353	0.0916	7.88758		0.2522	15.8182	0.1808	12.4286	0.234	19.3333
																0.1279	11.7333	0.118	15.4386	0.1178	15.4386		0.1488	18.3333	0.0602	10.3529	0.0943	7.97824		0.2597	16	0.1808	12.5714	0.2417	19.5556
																0.1284	11.8667	0.1204	15.614	0.1188	15.614		0.1507	18.5417	0.0606	10.4706	0.0951	8.0689		0.2622	16.1818	0.1813	12.7143	0.248	19.7778
																0.1285	12	0.1208	15.7895	0.1207	15.7895		0.1535	18.75	0.0615	10.5882	0.0951	8.15956		0.2649	16.3636	0.1837	12.8571	0.2481	20
																0.1286	12.1333	0.1214	15.9649	0.1229	15.9649		0.1547	18.9583	0.0618	10.7059	0.0965	8.25023		0.2692	16.5455	0.1842	13	0.2524	20.2222
																0.1318	12.2667	0.1235	16.1404	0.1251	16.1404		0.1562	19.1667	0.0623	10.8235	0.0975	8.34089		0.2713	16.7273	0.1849	13.1429	0.2538	20.4444
																0.1335	12.4	0.1242	16.3158	0.1253	16.3158		0.1563	19.375	0.0625	10.9412	0.0978	8.43155		0.2764	16.9091	0.1853	13.2857	0.2617	20.6667
																0.134	12.5333	0.1266	16.4912	0.1254	16.4912		0.1607	19.5833	0.0633	11.0588	0.1	8.52221		0.2769	17.0909	0.1874	13.4286	0.2625	20.8889
																0.1381	12.6667	0.1289	16.6667	0.1284	16.6667		0.1629	19.7917	0.0642	11.1765	0.1016	8.61287		0.2773	17.2727	0.1919	13.5714	0.2656	21.1111
																0.1384	12.8	0.13	16.8421	0.132	16.8421		0.168	20	0.0643	11.2941	0.1021	8.70354		0.2781	17.4545	0.196	13.7143	0.2656	21.3333
																0.1437	12.9333	0.1335	17.0175	0.1321	17.0175		0.1687	20.2083	0.0651	11.4118	0.1022	8.7942		0.2824	17.6364	0.1969	13.8571	0.2702	21.5556
																0.1451	13.0667	0.1394	17.193	0.1324	17.193		0.1726	20.4167	0.0653	11.5294	0.1022	8.88486		0.2835	17.8182	0.2001	14	0.2732	21.7778
																0.1451	13.2	0.1421	17.3684	0.1327	17.3684		0.1736	20.625	0.0658	11.6471	0.1026	8.97552		0.2875	18	0.2003	14.1429	0.2801	22
																0.1487	13.3333	0.1428	17.5439	0.133	17.5439		0.1767	20.8333	0.0659	11.7647	0.1029	9.06618		0.2949	18.1818	0.2012	14.2857	0.2832	22.2222
																0.1488	13.4667	0.1443	17.7193	0.1362	17.7193		0.1828	21.0417	0.0659	11.8824	0.1029	9.15684		0.298	18.3636	0.2019	14.4286	0.2857	22.4444
																0.1491	13.6	0.1501	17.8947	0.1377	17.8947		0.1835	21.25	0.0665	12	0.105	9.24751		0.2999	18.5455	0.2021	14.5714	0.2924	22.6667
																0.1497	13.7333	0.1522	18.0702	0.1408	18.0702		0.19	21.4583	0.067	12.1176	0.1063	9.33817		0.2999	18.7273	0.2037	14.7143	0.295	22.8889
																0.1512	13.8667	0.1534	18.2456	0.1467	18.2456		0.1904	21.6667	0.0672	12.2353	0.1081	9.42883		0.3012	18.9091	0.2056	14.8571	0.2959	23.1111
																0.1515	14	0.1548	18.4211	0.1467	18.4211		0.1907	21.875	0.0672	12.3529	0.1087	9.51949		0.3029	19.0909	0.206	15	0.3022	23.3333
																0.1524	14.1333	0.1562	18.5965	0.1482	18.5965		0.1937	22.0833	0.0679	12.4706	0.1088	9.61015		0.3097	19.2727	0.2065	15.1429	0.3062	23.5556
																0.1526	14.2667	0.1565	18.7719	0.1487	18.7719		0.1948	22.2917	0.0684	12.5882	0.1089	9.70082		0.312	19.4545	0.2076	15.2857	0.3086	23.7778
																0.1534	14.4	0.1565	18.9474	0.1552	18.9474		0.1976	22.5	0.0691	12.7059	0.1097	9.79148		0.3159	19.6364	0.2078	15.4286	0.3086	24
																0.155	14.5333	0.1565	19.1228	0.1562	19.1228		0.1977	22.7083	0.0698	12.8235	0.1098	9.88214		0.317	19.8182	0.211	15.5714	0.3106	24.2222
																0.1574	14.6667	0.1567	19.2982	0.1564	19.2982		0.1991	22.9167	0.07	12.9412	0.112	9.9728		0.3181	20	0.2254	15.7143	0.3224	24.4444
																0.1576	14.8	0.1578	19.4737	0.1574	19.4737		0.2005	23.125	0.0703	13.0588	0.1124	10.0635		0.3206	20.1818	0.2256	15.8571	0.33	24.6667
																0.1581	14.9333	0.1614	19.6491	0.1584	19.6491		0.2033	23.3333	0.0703	13.1765	0.1124	10.1541		0.3207	20.3636	0.2261	16	0.336	24.8889
																0.1607	15.0667	0.1621	19.8246	0.1596	19.8246		0.2043	23.5417	0.072	13.2941	0.1125	10.2448		0.3271	20.5455	0.2272	16.1429	0.342	25.1111
																0.1612	15.2	0.1646	20	0.1603	20		0.207	23.75	0.0723	13.4118	0.1125	10.3354		0.3291	20.7273	0.2288	16.2857	0.353	25.3333
																0.1624	15.3333	0.1647	20.1754	0.1623	20.1754		0.2076	23.9583	0.0734	13.5294	0.1128	10.4261		0.3383	20.9091	0.2334	16.4286	0.3562	25.5556
																0.1624	15.4667	0.1703	20.3509	0.1624	20.3509		0.2085	24.1667	0.0734	13.6471	0.1128	10.5168		0.3468	21.0909	0.2377	16.5714	0.3642	25.7778
																0.1629	15.6	0.1758	20.5263	0.1647	20.5263		0.2105	24.375	0.0737	13.7647	0.1133	10.6074		0.3516	21.2727	0.2411	16.7143	0.3788	26
																0.1633	15.7333	0.176	20.7018	0.1683	20.7018		0.2161	24.5833	0.074	13.8824	0.1144	10.6981		0.354	21.4545	0.2454	16.8571	0.3813	26.2222
																0.1667	15.8667	0.1765	20.8772	0.1703	20.8772		0.2165	24.7917	0.0748	14	0.115	10.7888		0.3587	21.6364	0.2475	17	0.3832	26.4444
																0.1668	16	0.1768	21.0526	0.1727	21.0526		0.2202	25	0.0771	14.1176	0.1159	10.8794		0.3618	21.8182	0.2481	17.1429	0.3908	26.6667
																0.1679	16.1333	0.1824	21.2281	0.1751	21.2281		0.2205	25.2083	0.0782	14.2353	0.116	10.9701		0.3642	22	0.2614	17.2857	0.3921	26.8889
																0.1691	16.2667	0.1833	21.4035	0.1782	21.4035		0.2261	25.4167	0.0786	14.3529	0.116	11.0607		0.3647	22.1818	0.2617	17.4286	0.3921	27.1111
																0.1719	16.4	0.1905	21.5789	0.1796	21.5789		0.2342	25.625	0.0792	14.4706	0.1163	11.1514		0.3734	22.3636	0.2618	17.5714	0.3974	27.3333
																0.172	16.5333	0.1916	21.7544	0.1805	21.7544		0.2344	25.8333	0.0798	14.5882	0.1164	11.2421		0.3741	22.5455	0.2648	17.7143	0.4024	27.5556
																0.1726	16.6667	0.1928	21.9298	0.1821	21.9298		0.2378	26.0417	0.0806	14.7059	0.1173	11.3327		0.3809	22.7273	0.2664	17.8571	0.4035	27.7778
																0.1727	16.8	0.1942	22.1053	0.1831	22.1053		0.2395	26.25	0.0808	14.8235	0.1177	11.4234		0.3873	22.9091	0.2684	18	0.405	28
																0.1729	16.9333	0.1944	22.2807	0.1844	22.2807		0.2398	26.4583	0.081	14.9412	0.1178	11.5141		0.3983	23.0909	0.2689	18.1429	0.4115	28.2222
																0.1735	17.0667	0.198	22.4561	0.1874	22.4561		0.2447	26.6667	0.0812	15.0588	0.119	11.6047		0.4011	23.2727	0.2742	18.2857	0.4167	28.4444
																0.175	17.2	0.2015	22.6316	0.1895	22.6316		0.2454	26.875	0.0814	15.1765	0.12	11.6954		0.4124	23.4545	0.2748	18.4286	0.4186	28.6667
																0.1801	17.3333	0.2028	22.807	0.19	22.807		0.2456	27.0833	0.0817	15.2941	0.1202	11.786		0.4176	23.6364	0.2758	18.5714	0.4224	28.8889
																0.1801	17.4667	0.2063	22.9825	0.1901	22.9825		0.2456	27.2917	0.0818	15.4118	0.1232	11.8767		0.4194	23.8182	0.2774	18.7143	0.4373	29.1111
																0.1816	17.6	0.21	23.1579	0.1926	23.1579		0.2461	27.5	0.0829	15.5294	0.1233	11.9674		0.4257	24	0.2835	18.8571	0.4392	29.3333
																0.1829	17.7333	0.2115	23.3333	0.194	23.3333		0.2542	27.7083	0.0832	15.6471	0.1233	12.058		0.4274	24.1818	0.2852	19	0.4481	29.5556
																0.1832	17.8667	0.2132	23.5088	0.1959	23.5088		0.2574	27.9167	0.0839	15.7647	0.1253	12.1487		0.4274	24.3636	0.2855	19.1429	0.4598	29.7778
																0.1835	18	0.2233	23.6842	0.1984	23.6842		0.2581	28.125	0.0853	15.8824	0.1255	12.2393		0.4281	24.5455	0.2855	19.2857	0.4627	30
																0.1838	18.1333	0.2325	23.8596	0.2045	23.8596		0.2597	28.3333	0.0855	16	0.1268	12.33		0.431	24.7273	0.2865	19.4286	0.476	30.2222
																0.1859	18.2667	0.2331	24.0351	0.2056	24.0351		0.2641	28.5417	0.0859	16.1176	0.1268	12.4207		0.4391	24.9091	0.2869	19.5714	0.4766	30.4444
																0.1875	18.4	0.2331	24.2105	0.2065	24.2105		0.2687	28.75	0.0881	16.2353	0.1282	12.5113		0.4398	25.0909	0.2879	19.7143	0.4782	30.6667
																0.19	18.5333	0.2333	24.386	0.2074	24.386		0.2727	28.9583	0.0885	16.3529	0.1286	12.602		0.4448	25.2727	0.2882	19.8571	0.4877	30.8889
																0.1904	18.6667	0.241	24.5614	0.2083	24.5614		0.2758	29.1667	0.0886	16.4706	0.129	12.6927		0.4624	25.4545	0.2887	20	0.4901	31.1111
																0.1908	18.8	0.2427	24.7368	0.2093	24.7368		0.2782	29.375	0.089	16.5882	0.1308	12.7833		0.4689	25.6364	0.2959	20.1429	0.4907	31.3333
																0.1932	18.9333	0.2481	24.9123	0.211	24.9123		0.2854	29.5833	0.0892	16.7059	0.1316	12.874		0.4743	25.8182	0.2969	20.2857	0.4984	31.5556
																0.194	19.0667	0.2484	25.0877	0.2131	25.0877		0.2854	29.7917	0.0899	16.8235	0.1327	12.9646		0.4745	26	0.2976	20.4286	0.5067	31.7778
																0.1942	19.2	0.2496	25.2632	0.2141	25.2632		0.2872	30	0.0912	16.9412	0.133	13.0553		0.4748	26.1818	0.3096	20.5714	0.5098	32
																0.1967	19.3333	0.2508	25.4386	0.2167	25.4386		0.2897	30.2083	0.0915	17.0588	0.1342	13.146		0.4844	26.3636	0.3104	20.7143	0.5098	32.2222
																0.1982	19.4667	0.252	25.614	0.2183	25.614		0.2965	30.4167	0.0939	17.1765	0.1384	13.2366		0.4848	26.5455	0.3119	20.8571	0.5135	32.4444
																0.1986	19.6	0.2525	25.7895	0.2193	25.7895		0.2999	30.625	0.0946	17.2941	0.1394	13.3273		0.4922	26.7273	0.3129	21	0.5154	32.6667
																0.1992	19.7333	0.2534	25.9649	0.2195	25.9649		0.3018	30.8333	0.0947	17.4118	0.1408	13.418		0.4922	26.9091	0.3153	21.1429	0.5366	32.8889
																0.2001	19.8667	0.2587	26.1404	0.2198	26.1404		0.3064	31.0417	0.0956	17.5294	0.1408	13.5086		0.5036	27.0909	0.3177	21.2857	0.5471	33.1111
																0.2004	20	0.2617	26.3158	0.2202	26.3158		0.307	31.25	0.0957	17.6471	0.1415	13.5993		0.5135	27.2727	0.3186	21.4286	0.5499	33.3333
																0.2029	20.1333	0.2624	26.4912	0.222	26.4912		0.3124	31.4583	0.0963	17.7647	0.1429	13.6899		0.5173	27.4545	0.3206	21.5714	0.5553	33.5556
																0.2042	20.2667	0.2635	26.6667	0.2244	26.6667		0.3125	31.6667	0.097	17.8824	0.143	13.7806		0.5174	27.6364	0.3209	21.7143	0.5592	33.7778
																0.2074	20.4	0.2639	26.8421	0.2247	26.8421		0.3141	31.875	0.0981	18	0.1447	13.8713		0.5181	27.8182	0.3226	21.8571	0.5639	34
																0.2093	20.5333	0.2646	27.0175	0.2275	27.0175		0.3203	32.0833	0.0981	18.1176	0.1459	13.9619		0.5211	28	0.3291	22	0.5692	34.2222
																0.2099	20.6667	0.2704	27.193	0.2279	27.193		0.3242	32.2917	0.0986	18.2353	0.1482	14.0526		0.5256	28.1818	0.3295	22.1429	0.5723	34.4444
																0.2106	20.8	0.271	27.3684	0.2315	27.3684		0.3256	32.5	0.0988	18.3529	0.1485	14.1432		0.5294	28.3636	0.3347	22.2857	0.5762	34.6667
																0.2108	20.9333	0.2715	27.5439	0.2322	27.5439		0.3261	32.7083	0.0997	18.4706	0.1489	14.2339		0.5305	28.5455	0.3357	22.4286	0.5814	34.8889
																0.2114	21.0667	0.2731	27.7193	0.2358	27.7193		0.3295	32.9167	0.1008	18.5882	0.1489	14.3246		0.5395	28.7273	0.3361	22.5714	0.5831	35.1111
																0.2174	21.2	0.2781	27.8947	0.236	27.8947		0.3297	33.125	0.1026	18.7059	0.1538	14.4152		0.543	28.9091	0.338	22.7143	0.5899	35.3333
																0.2183	21.3333	0.2803	28.0702	0.2373	28.0702		0.3316	33.3333	0.104	18.8235	0.1541	14.5059		0.5483	29.0909	0.3392	22.8571	0.6095	35.5556
																0.2193	21.4667	0.2823	28.2456	0.2379	28.2456		0.332	33.5417	0.1041	18.9412	0.1557	14.5966		0.5512	29.2727	0.3397	23	0.6144	35.7778
																0.2242	21.6	0.2918	28.4211	0.2384	28.4211		0.3327	33.75	0.1046	19.0588	0.1576	14.6872		0.5525	29.4545	0.3484	23.1429	0.6156	36
																0.2244	21.7333	0.2922	28.5965	0.2439	28.5965		0.334	33.9583	0.1052	19.1765	0.1598	14.7779		0.5568	29.6364	0.3488	23.2857	0.6259	36.2222
																0.2261	21.8667	0.2965	28.7719	0.2443	28.7719		0.3376	34.1667	0.1057	19.2941	0.1619	14.8685		0.5625	29.8182	0.3518	23.4286	0.6307	36.4444
																0.2282	22	0.2979	28.9474	0.2475	28.9474		0.3455	34.375	0.1061	19.4118	0.1622	14.9592		0.5743	30	0.3526	23.5714	0.635	36.6667
																0.2283	22.1333	0.2986	29.1228	0.2491	29.1228		0.3467	34.5833	0.1068	19.5294	0.1636	15.0499		0.575	30.1818	0.3543	23.7143	0.646	36.8889
																0.2305	22.2667	0.2995	29.2982	0.2492	29.2982		0.3608	34.7917	0.1071	19.6471	0.1651	15.1405		0.5816	30.3636	0.3546	23.8571	0.6502	37.1111
																0.2307	22.4	0.3018	29.4737	0.2514	29.4737		0.3615	35	0.1095	19.7647	0.1652	15.2312		0.5816	30.5455	0.3593	24	0.6568	37.3333
																0.2339	22.5333	0.3041	29.6491	0.252	29.6491		0.3619	35.2083	0.1099	19.8824	0.1652	15.3218		0.5835	30.7273	0.3643	24.1429	0.6707	37.5556
																0.2361	22.6667	0.3055	29.8246	0.2554	29.8246		0.3641	35.4167	0.1103	20	0.1658	15.4125		0.5848	30.9091	0.3664	24.2857	0.6727	37.7778
																0.2387	22.8	0.3073	30	0.264	30		0.3646	35.625	0.1112	20.1176	0.1679	15.5032		0.5873	31.0909	0.3714	24.4286	0.684	38
																0.2407	22.9333	0.3077	30.1754	0.2665	30.1754		0.3658	35.8333	0.1119	20.2353	0.1681	15.5938		0.5903	31.2727	0.3737	24.5714	0.6875	38.2222
																0.2416	23.0667	0.3084	30.3509	0.2667	30.3509		0.3706	36.0417	0.1127	20.3529	0.1688	15.6845		0.6009	31.4545	0.3754	24.7143	0.6993	38.4444
																0.2426	23.2	0.3135	30.5263	0.2764	30.5263		0.3747	36.25	0.1133	20.4706	0.1699	15.7752		0.6118	31.6364	0.3797	24.8571	0.7044	38.6667
																0.2436	23.3333	0.3142	30.7018	0.2818	30.7018		0.377	36.4583	0.1137	20.5882	0.1711	15.8658		0.6162	31.8182	0.382	25	0.7167	38.8889
																0.2443	23.4667	0.3172	30.8772	0.2824	30.8772		0.3775	36.6667	0.1146	20.7059	0.1723	15.9565		0.621	32	0.3833	25.1429	0.7299	39.1111
																0.245	23.6	0.3175	31.0526	0.2829	31.0526		0.3974	36.875	0.1151	20.8235	0.1724	16.0471		0.6224	32.1818	0.3834	25.2857	0.7353	39.3333
																0.2451	23.7333	0.3187	31.2281	0.2992	31.2281		0.3996	37.0833	0.1152	20.9412	0.1726	16.1378		0.6254	32.3636	0.3865	25.4286	0.7595	39.5556
																0.2456	23.8667	0.3204	31.4035	0.3022	31.4035		0.4075	37.2917	0.1153	21.0588	0.1735	16.2285		0.6277	32.5455	0.3869	25.5714	0.7597	39.7778
																0.2459	24	0.3288	31.5789	0.3032	31.5789		0.4084	37.5	0.1157	21.1765	0.174	16.3191		0.6393	32.7273	0.3895	25.7143	0.7827	40
																0.249	24.1333	0.3309	31.7544	0.3091	31.7544		0.4098	37.7083	0.119	21.2941	0.176	16.4098		0.6452	32.9091	0.3904	25.8571	0.7845	40.2222
																0.2504	24.2667	0.3359	31.9298	0.3115	31.9298		0.4104	37.9167	0.1192	21.4118	0.1764	16.5005		0.6553	33.0909	0.3906	26	0.853	40.4444
																0.2525	24.4	0.3361	32.1053	0.3306	32.1053		0.411	38.125	0.1214	21.5294	0.1767	16.5911		0.6642	33.2727	0.392	26.1429	0.8567	40.6667
																0.2543	24.5333	0.3405	32.2807	0.3337	32.2807		0.4194	38.3333	0.122	21.6471	0.177	16.6818		0.6698	33.4545	0.3952	26.2857	0.8776	40.8889
																0.2552	24.6667	0.3431	32.4561	0.3392	32.4561		0.4294	38.5417	0.124	21.7647	0.1776	16.7724		0.6724	33.6364	0.3957	26.4286	0.8824	41.1111
																0.2554	24.8	0.344	32.6316	0.3409	32.6316		0.4309	38.75	0.1274	21.8824	0.1777	16.8631		0.6729	33.8182	0.3966	26.5714	0.8851	41.3333
																0.2583	24.9333	0.3534	32.807	0.3467	32.807		0.4316	38.9583	0.1275	22	0.1825	16.9538		0.6794	34	0.3968	26.7143	0.8879	41.5556
																0.2597	25.0667	0.3535	32.9825	0.3476	32.9825		0.4337	39.1667	0.1285	22.1176	0.1828	17.0444		0.6824	34.1818	0.4	26.8571	0.8893	41.7778
																0.2622	25.2	0.3536	33.1579	0.356	33.1579		0.4349	39.375	0.1289	22.2353	0.184	17.1351		0.6824	34.3636	0.4025	27	0.89	42
																0.2678	25.3333	0.3581	33.3333	0.3564	33.3333		0.4386	39.5833	0.1301	22.3529	0.1842	17.2257		0.6864	34.5455	0.4048	27.1429	0.8941	42.2222
																0.2695	25.4667	0.3603	33.5088	0.3573	33.5088		0.4396	39.7917	0.1302	22.4706	0.1868	17.3164		0.6883	34.7273	0.4059	27.2857	0.8955	42.4444
																0.2708	25.6	0.364	33.6842	0.3573	33.6842		0.4428	40	0.1304	22.5882	0.1871	17.4071		0.6916	34.9091	0.4064	27.4286	0.9007	42.6667
																0.2767	25.7333	0.3649	33.8596	0.3587	33.8596		0.4461	40.2083	0.1308	22.7059	0.1876	17.4977		0.698	35.0909	0.4174	27.5714	0.9038	42.8889
																0.2782	25.8667	0.3659	34.0351	0.3669	34.0351		0.4505	40.4167	0.1309	22.8235	0.1893	17.5884		0.7028	35.2727	0.4183	27.7143	0.9071	43.1111
																0.2829	26	0.3722	34.2105	0.3676	34.2105		0.4506	40.625	0.1324	22.9412	0.1893	17.6791		0.7034	35.4545	0.4192	27.8571	0.9181	43.3333
																0.2831	26.1333	0.376	34.386	0.3712	34.386		0.4517	40.8333	0.1325	23.0588	0.1913	17.7697		0.7066	35.6364	0.4218	28	0.9181	43.5556
																0.2858	26.2667	0.379	34.5614	0.3748	34.5614		0.4546	41.0417	0.1337	23.1765	0.1916	17.8604		0.7075	35.8182	0.4248	28.1429	0.9549	43.7778
																0.289	26.4	0.3834	34.7368	0.3799	34.7368		0.4676	41.25	0.134	23.2941	0.1921	17.951		0.719	36	0.4257	28.2857	0.9556	44
																0.2911	26.5333	0.3909	34.9123	0.3831	34.9123		0.4775	41.4583	0.1343	23.4118	0.1928	18.0417		0.7217	36.1818	0.4269	28.4286	0.9631	44.2222
																0.2911	26.6667	0.3924	35.0877	0.3842	35.0877		0.4778	41.6667	0.1346	23.5294	0.1938	18.1324		0.7277	36.3636	0.4275	28.5714	0.967	44.4444
																0.2928	26.8	0.3974	35.2632	0.3923	35.2632		0.479	41.875	0.1369	23.6471	0.1941	18.223		0.7283	36.5455	0.4287	28.7143	0.9754	44.6667
																0.2931	26.9333	0.399	35.4386	0.3958	35.4386		0.4817	42.0833	0.137	23.7647	0.1953	18.3137		0.7318	36.7273	0.4297	28.8571	0.9762	44.8889
																0.2953	27.0667	0.4004	35.614	0.3973	35.614		0.4818	42.2917	0.1371	23.8824	0.1958	18.4044		0.7447	36.9091	0.4333	29	0.9853	45.1111
																0.2957	27.2	0.4005	35.7895	0.3989	35.7895		0.4909	42.5	0.1375	24	0.1962	18.495		0.7473	37.0909	0.437	29.1429	0.9895	45.3333
																0.2972	27.3333	0.4006	35.9649	0.4084	35.9649		0.4951	42.7083	0.1388	24.1176	0.1962	18.5857		0.7528	37.2727	0.4377	29.2857	1.0054	45.5556
																0.2972	27.4667	0.4051	36.1404	0.4093	36.1404		0.4994	42.9167	0.1428	24.2353	0.1978	18.6763		0.7558	37.4545	0.4387	29.4286	1.0082	45.7778
																0.2983	27.6	0.4052	36.3158	0.4124	36.3158		0.5031	43.125	0.1444	24.3529	0.1996	18.767		0.7586	37.6364	0.4389	29.5714	1.0211	46
																0.3008	27.7333	0.4069	36.4912	0.4169	36.4912		0.5043	43.3333	0.1444	24.4706	0.1999	18.8577		0.7626	37.8182	0.4401	29.7143	1.0221	46.2222
																0.3015	27.8667	0.4118	36.6667	0.4216	36.6667		0.5078	43.5417	0.1459	24.5882	0.2042	18.9483		0.765	38	0.4426	29.8571	1.0371	46.4444
																0.3068	28	0.4121	36.8421	0.422	36.8421		0.5115	43.75	0.1472	24.7059	0.2043	19.039		0.7713	38.1818	0.455	30	1.0399	46.6667
																0.3093	28.1333	0.426	37.0175	0.4235	37.0175		0.5146	43.9583	0.1484	24.8235	0.205	19.1296		0.7721	38.3636	0.4668	30.1429	1.0498	46.8889
																0.3101	28.2667	0.4272	37.193	0.4283	37.193		0.5172	44.1667	0.1498	24.9412	0.2055	19.2203		0.7735	38.5455	0.4711	30.2857	1.056	47.1111
																0.3139	28.4	0.428	37.3684	0.4318	37.3684		0.5209	44.375	0.1529	25.0588	0.206	19.311		0.7809	38.7273	0.475	30.4286	1.0583	47.3333
																0.3157	28.5333	0.4322	37.5439	0.4327	37.5439		0.5247	44.5833	0.1532	25.1765	0.2072	19.4016		0.789	38.9091	0.476	30.5714	1.0637	47.5556
																0.3158	28.6667	0.4349	37.7193	0.4329	37.7193		0.5284	44.7917	0.1534	25.2941	0.2099	19.4923		0.797	39.0909	0.476	30.7143	1.0737	47.7778
																0.3168	28.8	0.4355	37.8947	0.4343	37.8947		0.534	45	0.1546	25.4118	0.2136	19.583		0.8168	39.2727	0.4775	30.8571	1.0916	48
																0.3168	28.9333	0.4375	38.0702	0.4385	38.0702		0.5374	45.2083	0.1551	25.5294	0.2139	19.6736		0.8482	39.4545	0.4795	31	1.1104	48.2222
																0.3193	29.0667	0.4379	38.2456	0.4389	38.2456		0.5653	45.4167	0.1552	25.6471	0.2148	19.7643		0.8532	39.6364	0.4804	31.1429	1.1178	48.4444
																0.3214	29.2	0.4491	38.4211	0.4415	38.4211		0.5719	45.625	0.1574	25.7647	0.2182	19.8549		0.8681	39.8182	0.4817	31.2857	1.1268	48.6667
																0.324	29.3333	0.4535	38.5965	0.4488	38.5965		0.5751	45.8333	0.1581	25.8824	0.2189	19.9456		0.8792	40	0.4827	31.4286	1.1395	48.8889
																0.3255	29.4667	0.4545	38.7719	0.449	38.7719		0.5782	46.0417	0.1584	26	0.2201	20.0363		0.8835	40.1818	0.4862	31.5714	1.1751	49.1111
																0.3289	29.6	0.4552	38.9474	0.4499	38.9474		0.5828	46.25	0.1593	26.1176	0.2215	20.1269		0.8869	40.3636	0.4895	31.7143	1.1858	49.3333
																0.333	29.7333	0.4553	39.1228	0.4528	39.1228		0.5893	46.4583	0.1616	26.2353	0.2238	20.2176		0.8927	40.5455	0.5016	31.8571	1.1895	49.5556
																0.3359	29.8667	0.4702	39.2982	0.4633	39.2982		0.5977	46.6667	0.1656	26.3529	0.224	20.3083		0.8934	40.7273	0.5034	32	1.1913	49.7778
																0.3372	30	0.4781	39.4737	0.4633	39.4737		0.5991	46.875	0.1668	26.4706	0.2286	20.3989		0.8939	40.9091	0.5057	32.1429	1.1937	50
																0.3372	30.1333	0.4798	39.6491	0.4641	39.6491		0.6148	47.0833	0.1671	26.5882	0.2286	20.4896		0.9016	41.0909	0.5079	32.2857	1.1958	50.2222
																0.3377	30.2667	0.4825	39.8246	0.4674	39.8246		0.6192	47.2917	0.1672	26.7059	0.2304	20.5802		0.9103	41.2727	0.5093	32.4286	1.2199	50.4444
																0.3396	30.4	0.4875	40	0.4787	40		0.6212	47.5	0.1703	26.8235	0.2329	20.6709		0.9155	41.4545	0.5192	32.5714	1.234	50.6667
																0.3397	30.5333	0.4889	40.1754	0.4867	40.1754		0.6292	47.7083	0.1715	26.9412	0.2331	20.7616		0.9167	41.6364	0.5226	32.7143	1.2361	50.8889
																0.3398	30.6667	0.4889	40.3509	0.4895	40.3509		0.6304	47.9167	0.1721	27.0588	0.236	20.8522		0.9336	41.8182	0.5246	32.8571	1.2372	51.1111
																0.3422	30.8	0.49	40.5263	0.4914	40.5263		0.6328	48.125	0.1733	27.1765	0.2362	20.9429		0.9339	42	0.5275	33	1.2415	51.3333
																0.3424	30.9333	0.4905	40.7018	0.4923	40.7018		0.6363	48.3333	0.1735	27.2941	0.2365	21.0335		0.9356	42.1818	0.5313	33.1429	1.2434	51.5556
																0.3441	31.0667	0.4982	40.8772	0.504	40.8772		0.64	48.5417	0.1736	27.4118	0.2387	21.1242		0.9384	42.3636	0.5389	33.2857	1.26	51.7778
																0.345	31.2	0.5005	41.0526	0.5051	41.0526		0.6474	48.75	0.1738	27.5294	0.2388	21.2149		0.9404	42.5455	0.5455	33.4286	1.2624	52
																0.3477	31.3333	0.5053	41.2281	0.5053	41.2281		0.6529	48.9583	0.1744	27.6471	0.239	21.3055		0.9417	42.7273	0.5498	33.5714	1.2889	52.2222
																0.3487	31.4667	0.5094	41.4035	0.5159	41.4035		0.6654	49.1667	0.1745	27.7647	0.2392	21.3962		0.9454	42.9091	0.5507	33.7143	1.2906	52.4444
																0.3495	31.6	0.5185	41.5789	0.5273	41.5789		0.6675	49.375	0.1752	27.8824	0.2395	21.4869		0.9464	43.0909	0.5511	33.8571	1.3001	52.6667
																0.3519	31.7333	0.525	41.7544	0.5289	41.7544		0.6853	49.5833	0.1777	28	0.2406	21.5775		0.9497	43.2727	0.552	34	1.3252	52.8889
																0.3557	31.8667	0.5265	41.9298	0.5342	41.9298		0.6896	49.7917	0.1782	28.1176	0.2407	21.6682		0.9626	43.4545	0.5534	34.1429	1.3317	53.1111
																0.3562	32	0.547	42.1053	0.5438	42.1053		0.6991	50	0.1787	28.2353	0.2407	21.7588		0.963	43.6364	0.5594	34.2857	1.3384	53.3333
																0.3565	32.1333	0.5489	42.2807	0.5549	42.2807		0.6992	50.2083	0.18	28.3529	0.2411	21.8495		0.9727	43.8182	0.5642	34.4286	1.3422	53.5556
																0.3573	32.2667	0.5504	42.4561	0.555	42.4561		0.7102	50.4167	0.1809	28.4706	0.2412	21.9402		0.987	44	0.5659	34.5714	1.3494	53.7778
																0.3576	32.4	0.551	42.6316	0.5558	42.6316		0.711	50.625	0.1812	28.5882	0.2417	22.0308		0.989	44.1818	0.5673	34.7143	1.3509	54
																0.3628	32.5333	0.5581	42.807	0.5569	42.807		0.7119	50.8333	0.1813	28.7059	0.2432	22.1215		1.0043	44.3636	0.573	34.8571	1.3943	54.2222
																0.364	32.6667	0.5622	42.9825	0.5613	42.9825		0.7366	51.0417	0.1822	28.8235	0.2444	22.2121		1.0102	44.5455	0.583	35	1.4048	54.4444
																0.3641	32.8	0.5626	43.1579	0.5645	43.1579		0.7469	51.25	0.1858	28.9412	0.2449	22.3028		1.0237	44.7273	0.5892	35.1429	1.4065	54.6667
																0.3652	32.9333	0.568	43.3333	0.5672	43.3333		0.7572	51.4583	0.1869	29.0588	0.2452	22.3935		1.0294	44.9091	0.5922	35.2857	1.4427	54.8889
																0.3681	33.0667	0.5681	43.5088	0.5692	43.5088		0.771	51.6667	0.1871	29.1765	0.2453	22.4841		1.0365	45.0909	0.5939	35.4286	1.4626	55.1111
																0.3708	33.2	0.5686	43.6842	0.5728	43.6842		0.7756	51.875	0.1878	29.2941	0.2454	22.5748		1.0367	45.2727	0.5953	35.5714	1.4641	55.3333
																0.371	33.3333	0.569	43.8596	0.5764	43.8596		0.7763	52.0833	0.1887	29.4118	0.2456	22.6655		1.0518	45.4545	0.5994	35.7143	1.4696	55.5556
																0.3717	33.4667	0.5762	44.0351	0.5843	44.0351		0.7808	52.2917	0.1893	29.5294	0.247	22.7561		1.053	45.6364	0.6006	35.8571	1.4697	55.7778
																0.3736	33.6	0.5853	44.2105	0.5867	44.2105		0.781	52.5	0.1911	29.6471	0.2473	22.8468		1.0546	45.8182	0.6025	36	1.4736	56
																0.3738	33.7333	0.5889	44.386	0.5868	44.386		0.7923	52.7083	0.1911	29.7647	0.2482	22.9374		1.0688	46	0.6046	36.1429	1.4968	56.2222
																0.3764	33.8667	0.5895	44.5614	0.5869	44.5614		0.7979	52.9167	0.1952	29.8824	0.2526	23.0281		1.1002	46.1818	0.6118	36.2857	1.4973	56.4444
																0.3794	34	0.5952	44.7368	0.5873	44.7368		0.8077	53.125	0.1956	30	0.2533	23.1188		1.1159	46.3636	0.6125	36.4286	1.4996	56.6667
																0.3813	34.1333	0.5961	44.9123	0.5976	44.9123		0.8255	53.3333	0.1967	30.1176	0.2545	23.2094		1.1187	46.5455	0.6135	36.5714	1.5391	56.8889
																0.3815	34.2667	0.597	45.0877	0.6006	45.0877		0.8312	53.5417	0.1971	30.2353	0.2569	23.3001		1.1456	46.7273	0.6137	36.7143	1.573	57.1111
																0.3852	34.4	0.6001	45.2632	0.6016	45.2632		0.8394	53.75	0.1972	30.3529	0.2571	23.3908		1.1463	46.9091	0.6143	36.8571	1.5796	57.3333
																0.3883	34.5333	0.6035	45.4386	0.602	45.4386		0.8406	53.9583	0.2007	30.4706	0.2579	23.4814		1.1726	47.0909	0.622	37	1.6056	57.5556
																0.389	34.6667	0.6044	45.614	0.6048	45.614		0.8459	54.1667	0.2026	30.5882	0.2601	23.5721		1.2025	47.2727	0.623	37.1429	1.6124	57.7778
																0.3902	34.8	0.6109	45.7895	0.613	45.7895		0.8594	54.375	0.2038	30.7059	0.2612	23.6627		1.206	47.4545	0.6249	37.2857	1.6362	58
																0.3905	34.9333	0.6158	45.9649	0.6168	45.9649		0.8624	54.5833	0.2116	30.8235	0.2614	23.7534		1.2068	47.6364	0.6295	37.4286	1.692	58.2222
																0.3962	35.0667	0.6194	46.1404	0.6203	46.1404		0.8718	54.7917	0.2131	30.9412	0.2616	23.8441		1.235	47.8182	0.6423	37.5714	1.6994	58.4444
																0.3979	35.2	0.6313	46.3158	0.6269	46.3158		0.8725	55	0.2136	31.0588	0.2634	23.9347		1.2439	48	0.6469	37.7143	1.7308	58.6667
																0.3982	35.3333	0.6392	46.4912	0.6355	46.4912		0.8744	55.2083	0.2137	31.1765	0.2665	24.0254		1.2564	48.1818	0.6472	37.8571	1.7322	58.8889
																0.3994	35.4667	0.6588	46.6667	0.6411	46.6667		0.8759	55.4167	0.2138	31.2941	0.2669	24.116		1.2726	48.3636	0.6481	38	1.736	59.1111
																0.3998	35.6	0.659	46.8421	0.6474	46.8421		0.8789	55.625	0.216	31.4118	0.267	24.2067		1.2788	48.5455	0.6521	38.1429	1.7722	59.3333
																0.4011	35.7333	0.6616	47.0175	0.6512	47.0175		0.8809	55.8333	0.2174	31.5294	0.2675	24.2974		1.2823	48.7273	0.6535	38.2857	1.7891	59.5556
																0.4016	35.8667	0.6632	47.193	0.6565	47.193		0.881	56.0417	0.2175	31.6471	0.2684	24.388		1.285	48.9091	0.6616	38.4286	1.8083	59.7778
																0.4024	36	0.6656	47.3684	0.6584	47.3684		0.8891	56.25	0.2186	31.7647	0.2686	24.4787		1.2938	49.0909	0.6616	38.5714	1.813	60
																0.4025	36.1333	0.6703	47.5439	0.6585	47.5439		0.9051	56.4583	0.2195	31.8824	0.27	24.5694		1.2954	49.2727	0.6626	38.7143	1.8203	60.2222
																0.4025	36.2667	0.6711	47.7193	0.6596	47.7193		0.9079	56.6667	0.2226	32	0.2711	24.66		1.3033	49.4545	0.6637	38.8571	1.8211	60.4444
																0.4048	36.4	0.6713	47.8947	0.6615	47.8947		0.9219	56.875	0.2228	32.1176	0.2712	24.7507		1.3062	49.6364	0.666	39	1.832	60.6667
																0.4057	36.5333	0.679	48.0702	0.6687	48.0702		0.9316	57.0833	0.2231	32.2353	0.2713	24.8413		1.3161	49.8182	0.6748	39.1429	1.834	60.8889
																0.4075	36.6667	0.6794	48.2456	0.6731	48.2456		0.9318	57.2917	0.2241	32.3529	0.2719	24.932		1.3295	50	0.684	39.2857	1.8367	61.1111
																0.4081	36.8	0.6888	48.4211	0.6772	48.4211		0.9694	57.5	0.2249	32.4706	0.2734	25.0227		1.3296	50.1818	0.6868	39.4286	1.8411	61.3333
																0.4086	36.9333	0.691	48.5965	0.6821	48.5965		0.972	57.7083	0.2252	32.5882	0.2749	25.1133		1.3324	50.3636	0.6874	39.5714	1.8455	61.5556
																0.4089	37.0667	0.6947	48.7719	0.6856	48.7719		0.9773	57.9167	0.2259	32.7059	0.2757	25.204		1.3393	50.5455	0.6877	39.7143	1.877	61.7778
																0.409	37.2	0.6952	48.9474	0.6994	48.9474		0.9879	58.125	0.2279	32.8235	0.2758	25.2947		1.3397	50.7273	0.6898	39.8571	1.8779	62
																0.4093	37.3333	0.6966	49.1228	0.7038	49.1228		0.9987	58.3333	0.2283	32.9412	0.2761	25.3853		1.3643	50.9091	0.6921	40	1.8872	62.2222
																0.4096	37.4667	0.7009	49.2982	0.718	49.2982		1.0012	58.5417	0.2286	33.0588	0.2764	25.476		1.3669	51.0909	0.6927	40.1429	1.905	62.4444
																0.4103	37.6	0.7016	49.4737	0.7335	49.4737		1.0023	58.75	0.2307	33.1765	0.2774	25.5666		1.3743	51.2727	0.6993	40.2857	1.907	62.6667
																0.4112	37.7333	0.7025	49.6491	0.7412	49.6491		1.0031	58.9583	0.2345	33.2941	0.2776	25.6573		1.3821	51.4545	0.7028	40.4286	1.9094	62.8889
																0.4122	37.8667	0.7066	49.8246	0.745	49.8246		1.0096	59.1667	0.2382	33.4118	0.2792	25.748		1.3843	51.6364	0.7033	40.5714	1.9131	63.1111
																0.4131	38	0.7069	50	0.7461	50		1.0104	59.375	0.2397	33.5294	0.2799	25.8386		1.3898	51.8182	0.7046	40.7143	1.9258	63.3333
																0.4153	38.1333	0.7253	50.1754	0.75	50.1754		1.0206	59.5833	0.2426	33.6471	0.2805	25.9293		1.4007	52	0.7056	40.8571	1.9314	63.5556
																0.4158	38.2667	0.7319	50.3509	0.7523	50.3509		1.0354	59.7917	0.2431	33.7647	0.2806	26.0199		1.4148	52.1818	0.7071	41	1.9352	63.7778
																0.4261	38.4	0.7333	50.5263	0.7644	50.5263		1.0483	60	0.244	33.8824	0.2808	26.1106		1.4169	52.3636	0.7113	41.1429	1.9725	64
																0.4321	38.5333	0.7542	50.7018	0.7833	50.7018		1.0617	60.2083	0.2463	34	0.2816	26.2013		1.4238	52.5455	0.7158	41.2857	2.0125	64.2222
																0.4396	38.6667	0.7556	50.8772	0.79	50.8772		1.0624	60.4167	0.2471	34.1176	0.2827	26.2919		1.4261	52.7273	0.7237	41.4286	2.0289	64.4444
																0.4407	38.8	0.7607	51.0526	0.7937	51.0526		1.0715	60.625	0.2471	34.2353	0.2835	26.3826		1.4492	52.9091	0.7289	41.5714	2.0422	64.6667
																0.4412	38.9333	0.7685	51.2281	0.7974	51.2281		1.0841	60.8333	0.2481	34.3529	0.284	26.4733		1.452	53.0909	0.7289	41.7143	2.0625	64.8889
																0.4442	39.0667	0.7699	51.4035	0.8028	51.4035		1.1012	61.0417	0.2484	34.4706	0.2842	26.5639		1.4669	53.2727	0.7312	41.8571	2.1043	65.1111
																0.4449	39.2	0.7702	51.5789	0.8048	51.5789		1.1071	61.25	0.2488	34.5882	0.2862	26.6546		1.4758	53.4545	0.7316	42	2.1189	65.3333
																0.445	39.3333	0.7706	51.7544	0.8106	51.7544		1.1108	61.4583	0.25	34.7059	0.2865	26.7452		1.4876	53.6364	0.732	42.1429	2.1297	65.5556
																0.4493	39.4667	0.8001	51.9298	0.8223	51.9298		1.1147	61.6667	0.2501	34.8235	0.2876	26.8359		1.4993	53.8182	0.7498	42.2857	2.1352	65.7778
																0.4498	39.6	0.8031	52.1053	0.8233	52.1053		1.1161	61.875	0.2512	34.9412	0.2881	26.9266		1.5009	54	0.7505	42.4286	2.1471	66
																0.45	39.7333	0.8119	52.2807	0.8238	52.2807		1.1187	62.0833	0.2518	35.0588	0.289	27.0172		1.507	54.1818	0.7516	42.5714	2.1553	66.2222
																0.4503	39.8667	0.8189	52.4561	0.8324	52.4561		1.1287	62.2917	0.2522	35.1765	0.2893	27.1079		1.5167	54.3636	0.7521	42.7143	2.2072	66.4444
																0.4554	40	0.8402	52.6316	0.8348	52.6316		1.13	62.5	0.2526	35.2941	0.2894	27.1985		1.5295	54.5455	0.7542	42.8571	2.2121	66.6667
																0.459	40.1333	0.8522	52.807	0.8356	52.807		1.1341	62.7083	0.2533	35.4118	0.2911	27.2892		1.5936	54.7273	0.7552	43	2.2133	66.8889
																0.4694	40.2667	0.8573	52.9825	0.8433	52.9825		1.1448	62.9167	0.2541	35.5294	0.2927	27.3799		1.6183	54.9091	0.7613	43.1429	2.2202	67.1111
																0.4738	40.4	0.8689	53.1579	0.8529	53.1579		1.1494	63.125	0.2548	35.6471	0.2981	27.4705		1.6369	55.0909	0.7782	43.2857	2.2498	67.3333
																0.4775	40.5333	0.87	53.3333	0.8666	53.3333		1.1624	63.3333	0.255	35.7647	0.2996	27.5612		1.6439	55.2727	0.7819	43.4286	2.2644	67.5556
																0.4785	40.6667	0.8841	53.5088	0.8818	53.5088		1.1717	63.5417	0.2559	35.8824	0.3012	27.6519		1.6608	55.4545	0.7832	43.5714	2.2691	67.7778
																0.479	40.8	0.885	53.6842	0.8926	53.6842		1.1796	63.75	0.2584	36	0.3024	27.7425		1.6777	55.6364	0.7839	43.7143	2.2721	68
																0.4798	40.9333	0.8893	53.8596	0.8988	53.8596		1.1812	63.9583	0.2598	36.1176	0.3033	27.8332		1.7031	55.8182	0.788	43.8571	2.2722	68.2222
																0.48	41.0667	0.8974	54.0351	0.9047	54.0351		1.2073	64.1667	0.2647	36.2353	0.3041	27.9238		1.7061	56	0.7888	44	2.2742	68.4444
																0.4848	41.2	0.9006	54.2105	0.911	54.2105		1.2073	64.375	0.2658	36.3529	0.3051	28.0145		1.7361	56.1818	0.8054	44.1429	2.28	68.6667
																0.4873	41.3333	0.9151	54.386	0.916	54.386		1.2249	64.5833	0.2671	36.4706	0.3075	28.1052		1.7718	56.3636	0.8062	44.2857	2.2864	68.8889
																0.4895	41.4667	0.9181	54.5614	0.9244	54.5614		1.2287	64.7917	0.2678	36.5882	0.3151	28.1958		1.7769	56.5455	0.8077	44.4286	2.3135	69.1111
																0.492	41.6	0.9208	54.7368	0.9294	54.7368		1.2334	65	0.2704	36.7059	0.3174	28.2865		1.7892	56.7273	0.8092	44.5714	2.316	69.3333
																0.4987	41.7333	0.9272	54.9123	0.9441	54.9123		1.2606	65.2083	0.2706	36.8235	0.3217	28.3772		1.7932	56.9091	0.8141	44.7143	2.3167	69.5556
																0.4988	41.8667	0.9548	55.0877	0.9464	55.0877		1.2824	65.4167	0.2712	36.9412	0.3239	28.4678		1.8331	57.0909	0.8149	44.8571	2.3275	69.7778
																0.5028	42	0.9563	55.2632	0.9572	55.2632		1.2912	65.625	0.2736	37.0588	0.3244	28.5585		1.8393	57.2727	0.8151	45	2.3301	70
																0.5029	42.1333	0.9625	55.4386	0.9575	55.4386		1.2928	65.8333	0.2744	37.1765	0.3244	28.6491		1.8423	57.4545	0.8151	45.1429	2.3332	70.2222
																0.5033	42.2667	0.964	55.614	0.966	55.614		1.2967	66.0417	0.2775	37.2941	0.3251	28.7398		1.8493	57.6364	0.8248	45.2857	2.3398	70.4444
																0.504	42.4	0.9942	55.7895	0.9821	55.7895		1.3214	66.25	0.2801	37.4118	0.3252	28.8305		1.8635	57.8182	0.8363	45.4286	2.3692	70.6667
																0.5067	42.5333	1.0099	55.9649	0.9944	55.9649		1.3298	66.4583	0.2802	37.5294	0.328	28.9211		1.8837	58	0.8369	45.5714	2.4091	70.8889
																0.5075	42.6667	1.0152	56.1404	1.0093	56.1404		1.3561	66.6667	0.2813	37.6471	0.3292	29.0118		1.884	58.1818	0.8411	45.7143	2.4386	71.1111
																0.5123	42.8	1.0191	56.3158	1.0129	56.3158		1.3577	66.875	0.2829	37.7647	0.3312	29.1024		1.8855	58.3636	0.8438	45.8571	2.4453	71.3333
																0.514	42.9333	1.022	56.4912	1.0181	56.4912		1.3826	67.0833	0.2876	37.8824	0.335	29.1931		1.888	58.5455	0.8453	46	2.4767	71.5556
																0.5203	43.0667	1.025	56.6667	1.0201	56.6667		1.3908	67.2917	0.288	38	0.3378	29.2838		1.8904	58.7273	0.8631	46.1429	2.4822	71.7778
																0.525	43.2	1.026	56.8421	1.0336	56.8421		1.4029	67.5	0.2883	38.1176	0.3381	29.3744		1.8976	58.9091	0.8636	46.2857	2.4999	72
																0.5272	43.3333	1.0444	57.0175	1.0507	57.0175		1.4156	67.7083	0.2904	38.2353	0.3409	29.4651		1.942	59.0909	0.8654	46.4286	2.5649	72.2222
																0.5281	43.4667	1.0552	57.193	1.0555	57.193		1.4189	67.9167	0.294	38.3529	0.3409	29.5558		1.9517	59.2727	0.8734	46.5714	2.6202	72.4444
																0.5291	43.6	1.0555	57.3684	1.0579	57.3684		1.4193	68.125	0.2963	38.4706	0.3433	29.6464		1.9703	59.4545	0.8769	46.7143	2.6561	72.6667
																0.5297	43.7333	1.0562	57.5439	1.0626	57.5439		1.4425	68.3333	0.2999	38.5882	0.344	29.7371		1.9794	59.6364	0.8932	46.8571	2.6706	72.8889
																0.5341	43.8667	1.0696	57.7193	1.0647	57.7193		1.4511	68.5417	0.3018	38.7059	0.3442	29.8277		2.0114	59.8182	0.8963	47	2.6826	73.1111
																0.5362	44	1.0771	57.8947	1.0677	57.8947		1.481	68.75	0.3032	38.8235	0.3444	29.9184		2.0316	60	0.9017	47.1429	2.6886	73.3333
																0.5459	44.1333	1.0981	58.0702	1.0826	58.0702		1.5045	68.9583	0.3035	38.9412	0.345	30.0091		2.0474	60.1818	0.9054	47.2857	2.7458	73.5556
																0.5478	44.2667	1.1208	58.2456	1.0923	58.2456		1.5127	69.1667	0.3039	39.0588	0.3476	30.0997		2.0488	60.3636	0.9112	47.4286	2.7673	73.7778
																0.5491	44.4	1.1212	58.4211	1.0961	58.4211		1.5216	69.375	0.3042	39.1765	0.3476	30.1904		2.0556	60.5455	0.9116	47.5714	2.7682	74
																0.5496	44.5333	1.1263	58.5965	1.1428	58.5965		1.5296	69.5833	0.3076	39.2941	0.3493	30.2811		2.069	60.7273	0.9135	47.7143	2.7687	74.2222
																0.5529	44.6667	1.1266	58.7719	1.1444	58.7719		1.5307	69.7917	0.3093	39.4118	0.3493	30.3717		2.0701	60.9091	0.9178	47.8571	2.773	74.4444
																0.5532	44.8	1.1309	58.9474	1.1497	58.9474		1.5615	70	0.3096	39.5294	0.3508	30.4624		2.086	61.0909	0.9193	48	2.7885	74.6667
																0.5535	44.9333	1.1343	59.1228	1.1692	59.1228		1.5834	70.2083	0.3141	39.6471	0.3522	30.553		2.0907	61.2727	0.926	48.1429	2.8279	74.8889
																0.5574	45.0667	1.1359	59.2982	1.17	59.2982		1.5858	70.4167	0.315	39.7647	0.353	30.6437		2.1074	61.4545	0.9287	48.2857	2.8416	75.1111
																0.5634	45.2	1.1474	59.4737	1.1757	59.4737		1.5868	70.625	0.3176	39.8824	0.3532	30.7344		2.1148	61.6364	0.932	48.4286	2.9456	75.3333
																0.5657	45.3333	1.1485	59.6491	1.1784	59.6491		1.5923	70.8333	0.3194	40	0.3564	30.825		2.1206	61.8182	0.9383	48.5714	2.9491	75.5556
																0.5663	45.4667	1.1632	59.8246	1.1891	59.8246		1.6075	71.0417	0.3207	40.1176	0.3585	30.9157		2.1308	62	0.9384	48.7143	3.0361	75.7778
																0.5695	45.6	1.1651	60	1.1903	60		1.6319	71.25	0.323	40.2353	0.3588	31.0063		2.1323	62.1818	0.9395	48.8571	3.123	76
																0.5697	45.7333	1.1767	60.1754	1.1956	60.1754		1.6561	71.4583	0.3235	40.3529	0.3616	31.097		2.167	62.3636	0.9405	49	3.1332	76.2222
																0.5701	45.8667	1.185	60.3509	1.217	60.3509		1.6824	71.6667	0.3248	40.4706	0.3627	31.1877		2.1755	62.5455	0.9421	49.1429	3.1418	76.4444
																0.5702	46	1.2348	60.5263	1.2198	60.5263		1.685	71.875	0.3274	40.5882	0.3646	31.2783		2.1807	62.7273	0.9435	49.2857	3.1535	76.6667
																0.5705	46.1333	1.2694	60.7018	1.2198	60.7018		1.6906	72.0833	0.3281	40.7059	0.3666	31.369		2.1811	62.9091	0.9435	49.4286	3.2756	76.8889
																0.5715	46.2667	1.2716	60.8772	1.2274	60.8772		1.7302	72.2917	0.3288	40.8235	0.3688	31.4597		2.2078	63.0909	0.9487	49.5714	3.3027	77.1111
																0.5759	46.4	1.2753	61.0526	1.2281	61.0526		1.734	72.5	0.329	40.9412	0.3691	31.5503		2.2362	63.2727	0.9511	49.7143	3.3308	77.3333
																0.5781	46.5333	1.2829	61.2281	1.2297	61.2281		1.7446	72.7083	0.3295	41.0588	0.3703	31.641		2.2444	63.4545	0.9545	49.8571	3.3313	77.5556
																0.5793	46.6667	1.3097	61.4035	1.2345	61.4035		1.7602	72.9167	0.3312	41.1765	0.3714	31.7316		2.2684	63.6364	0.9622	50	3.3461	77.7778
																0.5832	46.8	1.3276	61.5789	1.2495	61.5789		1.7701	73.125	0.3317	41.2941	0.372	31.8223		2.2743	63.8182	0.9626	50.1429	3.3771	78
																0.5864	46.9333	1.3418	61.7544	1.2546	61.7544		1.7703	73.3333	0.3482	41.4118	0.3752	31.913		2.2839	64	0.965	50.2857	3.4014	78.2222
																0.594	47.0667	1.3534	61.9298	1.2556	61.9298		1.7783	73.5417	0.3488	41.5294	0.3753	32.0036		2.287	64.1818	0.9656	50.4286	3.4958	78.4444
																0.5955	47.2	1.3547	62.1053	1.2575	62.1053		1.791	73.75	0.3508	41.6471	0.3754	32.0943		2.2955	64.3636	0.9819	50.5714	3.5161	78.6667
																0.5986	47.3333	1.3722	62.2807	1.2609	62.2807		1.7915	73.9583	0.353	41.7647	0.3774	32.185		2.3038	64.5455	0.993	50.7143	3.5252	78.8889
																0.5988	47.4667	1.3856	62.4561	1.2674	62.4561		1.7955	74.1667	0.354	41.8824	0.3792	32.2756		2.3145	64.7273	0.9935	50.8571	3.578	79.1111
																0.6059	47.6	1.4155	62.6316	1.2733	62.6316		1.8034	74.375	0.3544	42	0.3817	32.3663		2.3444	64.9091	0.9966	51	3.6297	79.3333
																0.6079	47.7333	1.4341	62.807	1.3024	62.807		1.8075	74.5833	0.3615	42.1176	0.3833	32.4569		2.353	65.0909	1.0013	51.1429	3.6409	79.5556
																0.6117	47.8667	1.4341	62.9825	1.3112	62.9825		1.8093	74.7917	0.3621	42.2353	0.3836	32.5476		2.3933	65.2727	1.0069	51.2857	3.6414	79.7778
																0.6143	48	1.4667	63.1579	1.3184	63.1579		1.8115	75	0.3666	42.3529	0.384	32.6383		2.3984	65.4545	1.0072	51.4286	3.6464	80
																0.6154	48.1333	1.4705	63.3333	1.3322	63.3333		1.8141	75.2083	0.3667	42.4706	0.385	32.7289		2.4192	65.6364	1.0076	51.5714	3.6728	80.2222
																0.6192	48.2667	1.4753	63.5088	1.3667	63.5088		1.8285	75.4167	0.3674	42.5882	0.3881	32.8196		2.4264	65.8182	1.0113	51.7143	3.7078	80.4444
																0.6207	48.4	1.4767	63.6842	1.3739	63.6842		1.8502	75.625	0.3675	42.7059	0.3896	32.9102		2.4378	66	1.0134	51.8571	3.735	80.6667
																0.6217	48.5333	1.4899	63.8596	1.3882	63.8596		1.852	75.8333	0.37	42.8235	0.3915	33.0009		2.4435	66.1818	1.0136	52	3.7419	80.8889
																0.6257	48.6667	1.4912	64.0351	1.3984	64.0351		1.8828	76.0417	0.3707	42.9412	0.3941	33.0916		2.5274	66.3636	1.0139	52.1429	3.7504	81.1111
																0.6262	48.8	1.4996	64.2105	1.4094	64.2105		1.8841	76.25	0.3742	43.0588	0.3944	33.1822		2.5598	66.5455	1.0183	52.2857	3.7514	81.3333
																0.6281	48.9333	1.5133	64.386	1.4553	64.386		1.9008	76.4583	0.3768	43.1765	0.3963	33.2729		2.5798	66.7273	1.0203	52.4286	3.7991	81.5556
																0.634	49.0667	1.5172	64.5614	1.5009	64.5614		1.9104	76.6667	0.378	43.2941	0.3966	33.3636		2.5992	66.9091	1.0271	52.5714	3.8008	81.7778
																0.6347	49.2	1.5179	64.7368	1.501	64.7368		1.937	76.875	0.3797	43.4118	0.3985	33.4542		2.6012	67.0909	1.0296	52.7143	3.8509	82
																0.6432	49.3333	1.5215	64.9123	1.5063	64.9123		1.9875	77.0833	0.3836	43.5294	0.3986	33.5449		2.6408	67.2727	1.0304	52.8571	3.8661	82.2222
																0.6473	49.4667	1.5236	65.0877	1.5238	65.0877		1.9979	77.2917	0.3837	43.6471	0.3998	33.6355		2.7431	67.4545	1.0335	53	3.9286	82.4444
																0.6599	49.6	1.5256	65.2632	1.542	65.2632		2.0153	77.5	0.3846	43.7647	0.4016	33.7262		2.7777	67.6364	1.0422	53.1429	3.9442	82.6667
																0.661	49.7333	1.5281	65.4386	1.5839	65.4386		2.0748	77.7083	0.3864	43.8824	0.402	33.8169		2.7786	67.8182	1.0446	53.2857	3.993	82.8889
																0.6619	49.8667	1.5374	65.614	1.5913	65.614		2.0814	77.9167	0.3905	44	0.4026	33.9075		2.7837	68	1.0472	53.4286	4.0703	83.1111
																0.6649	50	1.5404	65.7895	1.594	65.7895		2.1067	78.125	0.393	44.1176	0.4029	33.9982		2.8111	68.1818	1.0476	53.5714	4.1019	83.3333
																0.6658	50.1333	1.5661	65.9649	1.5984	65.9649		2.1156	78.3333	0.396	44.2353	0.4042	34.0888		2.8646	68.3636	1.0499	53.7143	4.1057	83.5556
																0.6753	50.2667	1.5784	66.1404	1.5996	66.1404		2.1246	78.5417	0.3961	44.3529	0.4061	34.1795		2.8719	68.5455	1.053	53.8571	4.1213	83.7778
																0.6781	50.4	1.5838	66.3158	1.6361	66.3158		2.1385	78.75	0.3966	44.4706	0.4073	34.2702		2.8726	68.7273	1.0533	54	4.1346	84
																0.6814	50.5333	1.6166	66.4912	1.6413	66.4912		2.1663	78.9583	0.4015	44.5882	0.4082	34.3608		2.8875	68.9091	1.0546	54.1429	4.1443	84.2222
																0.6834	50.6667	1.6243	66.6667	1.6566	66.6667		2.1932	79.1667	0.4037	44.7059	0.4086	34.4515		2.9236	69.0909	1.0554	54.2857	4.2029	84.4444
																0.6894	50.8	1.6362	66.8421	1.6734	66.8421		2.2086	79.375	0.406	44.8235	0.4087	34.5422		2.9432	69.2727	1.0581	54.4286	4.2246	84.6667
																0.6907	50.9333	1.6639	67.0175	1.6742	67.0175		2.2959	79.5833	0.4064	44.9412	0.4088	34.6328		2.9814	69.4545	1.06	54.5714	4.2522	84.8889
																0.6915	51.0667	1.681	67.193	1.6743	67.193		2.3228	79.7917	0.4078	45.0588	0.4099	34.7235		3.0423	69.6364	1.0644	54.7143	4.4879	85.1111
																0.6958	51.2	1.7086	67.3684	1.7242	67.3684		2.3475	80	0.4093	45.1765	0.4114	34.8141		3.0703	69.8182	1.0674	54.8571	4.5696	85.3333
																0.6972	51.3333	1.7135	67.5439	1.7417	67.5439		2.4581	80.2083	0.4112	45.2941	0.4121	34.9048		3.0882	70	1.0715	55	4.6278	85.5556
																0.6999	51.4667	1.7282	67.7193	1.7508	67.7193		2.4658	80.4167	0.4114	45.4118	0.4147	34.9955		3.0931	70.1818	1.0851	55.1429	4.8191	85.7778
																0.7029	51.6	1.7329	67.8947	1.7547	67.8947		2.4866	80.625	0.4115	45.5294	0.4163	35.0861		3.1269	70.3636	1.0869	55.2857	4.8616	86
																0.7031	51.7333	1.7569	68.0702	1.759	68.0702		2.5658	80.8333	0.4149	45.6471	0.4182	35.1768		3.1301	70.5455	1.0884	55.4286	5.0608	86.2222
																0.7045	51.8667	1.7608	68.2456	1.7592	68.2456		2.6097	81.0417	0.4151	45.7647	0.4212	35.2675		3.1441	70.7273	1.0945	55.5714	5.1726	86.4444
																0.7077	52	1.7808	68.4211	1.7723	68.4211		2.6634	81.25	0.4166	45.8824	0.4217	35.3581		3.1446	70.9091	1.0957	55.7143	5.2964	86.6667
																0.7116	52.1333	1.7875	68.5965	1.7739	68.5965		2.7029	81.4583	0.4227	46	0.4221	35.4488		3.1666	71.0909	1.1117	55.8571	5.318	86.8889
																0.7146	52.2667	1.7985	68.7719	1.7783	68.7719		2.7037	81.6667	0.4241	46.1176	0.4224	35.5394		3.17	71.2727	1.1134	56	5.3753	87.1111
																0.7168	52.4	1.8044	68.9474	1.8512	68.9474		2.7936	81.875	0.4261	46.2353	0.4256	35.6301		3.2503	71.4545	1.1152	56.1429	5.4756	87.3333
																0.718	52.5333	1.8263	69.1228	1.8677	69.1228		2.8539	82.0833	0.4329	46.3529	0.4286	35.7208		3.2778	71.6364	1.12	56.2857	5.4768	87.5556
																0.719	52.6667	1.8337	69.2982	1.8685	69.2982		2.8784	82.2917	0.4359	46.4706	0.431	35.8114		3.3163	71.8182	1.1204	56.4286	5.5035	87.7778
																0.7207	52.8	1.8432	69.4737	1.8763	69.4737		2.888	82.5	0.4397	46.5882	0.4332	35.9021		3.4001	72	1.1253	56.5714	5.5087	88
																0.7231	52.9333	1.8543	69.6491	1.9185	69.6491		2.9076	82.7083	0.4401	46.7059	0.4337	35.9927		3.4001	72.1818	1.1369	56.7143	5.514	88.2222
																0.7252	53.0667	1.9019	69.8246	1.9724	69.8246		2.9254	82.9167	0.4413	46.8235	0.4343	36.0834		3.4771	72.3636	1.1569	56.8571	5.5463	88.4444
																0.7263	53.2	1.9038	70	1.9774	70		2.9434	83.125	0.4431	46.9412	0.4345	36.1741		3.4842	72.5455	1.1664	57	5.5957	88.6667
																0.7288	53.3333	1.9141	70.1754	1.9807	70.1754		2.9888	83.3333	0.4438	47.0588	0.4349	36.2647		3.4935	72.7273	1.1759	57.1429	5.8023	88.8889
																0.7333	53.4667	1.9154	70.3509	1.9897	70.3509		3.1046	83.5417	0.4455	47.1765	0.4379	36.3554		3.5894	72.9091	1.1856	57.2857	5.84	89.1111
																0.7366	53.6	1.9304	70.5263	2.0435	70.5263		3.1087	83.75	0.4468	47.2941	0.4382	36.4461		3.5938	73.0909	1.1958	57.4286	5.9927	89.3333
																0.7385	53.7333	1.9569	70.7018	2.0464	70.7018		3.1182	83.9583	0.4471	47.4118	0.4386	36.5367		3.6362	73.2727	1.1986	57.5714	6.0943	89.5556
																0.7408	53.8667	1.9576	70.8772	2.075	70.8772		3.2321	84.1667	0.4495	47.5294	0.439	36.6274		3.6823	73.4545	1.1992	57.7143	6.3836	89.7778
																0.742	54	1.9859	71.0526	2.0853	71.0526		3.2687	84.375	0.4507	47.6471	0.4394	36.718		3.7092	73.6364	1.2035	57.8571	6.9216	90
																0.7482	54.1333	1.9929	71.2281	2.1078	71.2281		3.3603	84.5833	0.4515	47.7647	0.4423	36.8087		3.7113	73.8182	1.2045	58	7.0374	90.2222
																0.7486	54.2667	2.0309	71.4035	2.1096	71.4035		3.3873	84.7917	0.4577	47.8824	0.4437	36.8994		3.7396	74	1.2227	58.1429	7.0928	90.4444
																0.7566	54.4	2.0536	71.5789	2.1097	71.5789		3.391	85	0.4581	48	0.4438	36.99		3.7611	74.1818	1.2461	58.2857	7.1349	90.6667
																0.7641	54.5333	2.0613	71.7544	2.1384	71.7544		3.4319	85.2083	0.4587	48.1176	0.447	37.0807		3.7897	74.3636	1.2529	58.4286	7.1372	90.8889
																0.7708	54.6667	2.1045	71.9298	2.1409	71.9298		3.4587	85.4167	0.4616	48.2353	0.4493	37.1714		3.8037	74.5455	1.2548	58.5714	7.152	91.1111
																0.7775	54.8	2.1081	72.1053	2.1486	72.1053		3.5948	85.625	0.4625	48.3529	0.4496	37.262		3.811	74.7273	1.2562	58.7143	7.2405	91.3333
																0.782	54.9333	2.1105	72.2807	2.1563	72.2807		3.6033	85.8333	0.4627	48.4706	0.45	37.3527		3.8811	74.9091	1.268	58.8571	7.876	91.5556
																0.7822	55.0667	2.1325	72.4561	2.1741	72.4561		3.7051	86.0417	0.4632	48.5882	0.4531	37.4433		4.006	75.0909	1.2748	59	8.237	91.7778
																0.7888	55.2	2.1598	72.6316	2.2097	72.6316		3.7327	86.25	0.4644	48.7059	0.4537	37.534		4.0446	75.2727	1.2768	59.1429	8.4679	92
																0.7924	55.3333	2.1693	72.807	2.2228	72.807		3.7378	86.4583	0.4733	48.8235	0.4545	37.6247		4.083	75.4545	1.2868	59.2857	8.6661	92.2222
																0.8018	55.4667	2.2011	72.9825	2.2284	72.9825		3.7489	86.6667	0.4753	48.9412	0.456	37.7153		4.0904	75.6364	1.2881	59.4286	8.7437	92.4444
																0.8024	55.6	2.2057	73.1579	2.2333	73.1579		3.7592	86.875	0.4758	49.0588	0.4616	37.806		4.0925	75.8182	1.2944	59.5714	8.7621	92.6667
																0.8042	55.7333	2.2252	73.3333	2.2398	73.3333		3.7609	87.0833	0.477	49.1765	0.4622	37.8966		4.0981	76	1.2952	59.7143	9.0189	92.8889
																0.8046	55.8667	2.2363	73.5088	2.2661	73.5088		3.8222	87.2917	0.4803	49.2941	0.47	37.9873		4.1114	76.1818	1.3042	59.8571	9.1253	93.1111
																0.8097	56	2.2409	73.6842	2.2727	73.6842		3.8321	87.5	0.4811	49.4118	0.4723	38.078		4.1681	76.3636	1.3045	60	9.1637	93.3333
																0.8231	56.1333	2.2595	73.8596	2.2799	73.8596		3.851	87.7083	0.4828	49.5294	0.4744	38.1686		4.1868	76.5455	1.3099	60.1429	9.3224	93.5556
																0.8232	56.2667	2.2723	74.0351	2.3026	74.0351		3.9601	87.9167	0.4844	49.6471	0.4783	38.2593		4.2237	76.7273	1.313	60.2857	9.686	93.7778
																0.8289	56.4	2.2726	74.2105	2.3214	74.2105		4.0145	88.125	0.4892	49.7647	0.4786	38.35		4.2446	76.9091	1.3195	60.4286	10.0666	94
																0.8482	56.5333	2.3077	74.386	2.3244	74.386		4.035	88.3333	0.497	49.8824	0.4797	38.4406		4.2761	77.0909	1.3214	60.5714	10.1334	94.2222
																0.8488	56.6667	2.3166	74.5614	2.3299	74.5614		4.0779	88.5417	0.4984	50	0.4798	38.5313		4.2993	77.2727	1.3223	60.7143	10.301	94.4444
																0.8587	56.8	2.3177	74.7368	2.3403	74.7368		4.1101	88.75	0.499	50.1176	0.4812	38.6219		4.332	77.4545	1.3498	60.8571	10.411	94.6667
																0.8595	56.9333	2.3203	74.9123	2.3467	74.9123		4.1985	88.9583	0.5014	50.2353	0.4836	38.7126		4.3335	77.6364	1.3516	61	10.5083	94.8889
																0.8656	57.0667	2.3346	75.0877	2.3505	75.0877		4.3253	89.1667	0.5027	50.3529	0.4849	38.8033		4.3477	77.8182	1.3561	61.1429	10.7606	95.1111
																0.8755	57.2	2.3639	75.2632	2.3506	75.2632		4.3363	89.375	0.5062	50.4706	0.485	38.8939		4.366	78	1.3724	61.2857	10.7808	95.3333
																0.8792	57.3333	2.3711	75.4386	2.3528	75.4386		4.337	89.5833	0.5068	50.5882	0.4851	38.9846		4.4044	78.1818	1.3783	61.4286	11.0356	95.5556
																0.9034	57.4667	2.4377	75.614	2.3813	75.614		4.5397	89.7917	0.5088	50.7059	0.4872	39.0752		4.425	78.3636	1.3788	61.5714	11.9462	95.7778
																0.9073	57.6	2.5148	75.7895	2.3986	75.7895		4.7092	90	0.5089	50.8235	0.4925	39.1659		4.4734	78.5455	1.3968	61.7143	12.1428	96
																0.9089	57.7333	2.5451	75.9649	2.4232	75.9649		4.7664	90.2083	0.5121	50.9412	0.4928	39.2566		4.4747	78.7273	1.41	61.8571	12.1841	96.2222
																0.9092	57.8667	2.5515	76.1404	2.4405	76.1404		4.8719	90.4167	0.5172	51.0588	0.4941	39.3472		4.5277	78.9091	1.4101	62	14.0264	96.4444
																0.9196	58	2.56	76.3158	2.482	76.3158		4.8997	90.625	0.5193	51.1765	0.4943	39.4379		4.5314	79.0909	1.4131	62.1429	15.6368	96.6667
																0.9197	58.1333	2.5657	76.4912	2.4844	76.4912		5.0843	90.8333	0.52	51.2941	0.4952	39.5286		4.6311	79.2727	1.4186	62.2857	15.9836	96.8889
																0.9219	58.2667	2.5665	76.6667	2.5228	76.6667		5.0845	91.0417	0.5247	51.4118	0.4969	39.6192		4.6418	79.4545	1.4332	62.4286	17.1169	97.1111
																0.9275	58.4	2.5717	76.8421	2.5397	76.8421		5.0897	91.25	0.528	51.5294	0.4984	39.7099		4.6756	79.6364	1.4467	62.5714	17.2147	97.3333
																0.9334	58.5333	2.5717	77.0175	2.5608	77.0175		5.1306	91.4583	0.5318	51.6471	0.4995	39.8005		4.6791	79.8182	1.4516	62.7143	17.4691	97.5556
																0.9366	58.6667	2.5842	77.193	2.5701	77.193		5.2496	91.6667	0.533	51.7647	0.5009	39.8912		4.7531	80	1.4613	62.8571	19.1152	97.7778
																0.9399	58.8	2.6522	77.3684	2.6413	77.3684		5.2974	91.875	0.5349	51.8824	0.501	39.9819		4.7839	80.1818	1.4637	63	19.9021	98
																0.9406	58.9333	2.6593	77.5439	2.6429	77.5439		5.3204	92.0833	0.5354	52	0.5028	40.0725		4.8572	80.3636	1.4829	63.1429	20.2382	98.2222
																0.9475	59.0667	2.701	77.7193	2.654	77.7193		5.4248	92.2917	0.5357	52.1176	0.503	40.1632		4.8892	80.5455	1.4888	63.2857	20.8246	98.4444
																0.9483	59.2	2.7547	77.8947	2.6762	77.8947		5.4342	92.5	0.5385	52.2353	0.5035	40.2539		4.9432	80.7273	1.4991	63.4286	20.9918	98.6667
																0.9514	59.3333	2.7746	78.0702	2.6765	78.0702		5.628	92.7083	0.5391	52.3529	0.5039	40.3445		4.9644	80.9091	1.5024	63.5714	21.4014	98.8889
																0.952	59.4667	2.7966	78.2456	2.733	78.2456		5.6637	92.9167	0.54	52.4706	0.5063	40.4352		4.9913	81.0909	1.5137	63.7143	21.4241	99.1111
																0.9621	59.6	2.9366	78.4211	2.7427	78.4211		5.6751	93.125	0.5527	52.5882	0.5072	40.5258		4.997	81.2727	1.5142	63.8571	21.9547	99.3333
																0.9635	59.7333	2.9621	78.5965	2.8105	78.5965		5.9696	93.3333	0.5543	52.7059	0.5073	40.6165		5.1301	81.4545	1.5173	64
																0.9688	59.8667	3.0174	78.7719	2.8133	78.7719		6.0175	93.5417	0.5549	52.8235	0.5079	40.7072		5.1409	81.6364	1.5196	64.1429
																0.9709	60	3.0559	78.9474	2.821	78.9474		6.072	93.75	0.5574	52.9412	0.5102	40.7978		5.1422	81.8182	1.5203	64.2857
																0.9748	60.1333	3.0592	79.1228	2.8341	79.1228		6.2243	93.9583	0.5636	53.0588	0.5122	40.8885		5.1523	82	1.5205	64.4286
																1.0045	60.2667	3.0678	79.2982	2.8427	79.2982		6.2548	94.1667	0.5696	53.1765	0.5134	40.9791		5.168	82.1818	1.5227	64.5714
																1.011	60.4	3.1261	79.4737	2.8742	79.4737		6.3289	94.375	0.576	53.2941	0.5156	41.0698		5.2014	82.3636	1.5267	64.7143
																1.013	60.5333	3.15	79.6491	2.9028	79.6491		6.7199	94.5833	0.5861	53.4118	0.5182	41.1605		5.464	82.5455	1.5387	64.8571
																1.0142	60.6667	3.1795	79.8246	2.9109	79.8246		6.8942	94.7917	0.5866	53.5294	0.5213	41.2511		5.4825	82.7273	1.5544	65
																1.0314	60.8	3.2253	80	2.9176	80		6.9806	95	0.592	53.6471	0.5216	41.3418		5.5136	82.9091	1.5674	65.1429
																1.0521	60.9333	3.2295	80.1754	2.9204	80.1754		8.0669	95.2083	0.5925	53.7647	0.523	41.4325		5.5878	83.0909	1.5691	65.2857
																1.0587	61.0667	3.2769	80.3509	2.9481	80.3509		8.0747	95.4167	0.6015	53.8824	0.5238	41.5231		5.8118	83.2727	1.5712	65.4286
																1.0633	61.2	3.3255	80.5263	2.9832	80.5263		8.153	95.625	0.6054	54	0.5247	41.6138		5.832	83.4545	1.5792	65.5714
																1.0674	61.3333	3.3632	80.7018	2.9951	80.7018		8.2149	95.8333	0.6084	54.1176	0.526	41.7044		5.8621	83.6364	1.5979	65.7143
																1.0713	61.4667	3.3917	80.8772	3.0517	80.8772		8.6145	96.0417	0.6106	54.2353	0.5334	41.7951		5.9605	83.8182	1.6064	65.8571
																1.0782	61.6	3.4063	81.0526	3.1213	81.0526		8.7822	96.25	0.612	54.3529	0.5337	41.8858		6.0253	84	1.6295	66
																1.0863	61.7333	3.4105	81.2281	3.132	81.2281		8.935	96.4583	0.6121	54.4706	0.5338	41.9764		6.0705	84.1818	1.6479	66.1429
																1.0948	61.8667	3.4221	81.4035	3.1331	81.4035		9.4273	96.6667	0.6121	54.5882	0.5338	42.0671		6.1385	84.3636	1.6491	66.2857
																1.0989	62	3.4337	81.5789	3.1943	81.5789		10.0457	96.875	0.6123	54.7059	0.534	42.1578		6.2486	84.5455	1.6632	66.4286
																1.103	62.1333	3.4363	81.7544	3.2183	81.7544		10.7122	97.0833	0.6162	54.8235	0.5367	42.2484		6.3097	84.7273	1.6704	66.5714
																1.1037	62.2667	3.4996	81.9298	3.2216	81.9298		10.7385	97.2917	0.6215	54.9412	0.5396	42.3391		6.3478	84.9091	1.682	66.7143
																1.1038	62.4	3.5354	82.1053	3.3184	82.1053		11.1144	97.5	0.6271	55.0588	0.5412	42.4297		6.3578	85.0909	1.6835	66.8571
																1.1221	62.5333	3.5494	82.2807	3.383	82.2807		11.8884	97.7083	0.6312	55.1765	0.5449	42.5204		6.436	85.2727	1.688	67
																1.1233	62.6667	3.5809	82.4561	3.4301	82.4561		11.9256	97.9167	0.6369	55.2941	0.5455	42.6111		6.5085	85.4545	1.6905	67.1429
																1.1283	62.8	3.5939	82.6316	3.4629	82.6316		12.8688	98.125	0.639	55.4118	0.5482	42.7017		6.5752	85.6364	1.7072	67.2857
																1.1283	62.9333	3.638	82.807	3.4845	82.807		13.8395	98.3333	0.646	55.5294	0.5498	42.7924		6.7662	85.8182	1.7117	67.4286
																1.134	63.0667	3.6436	82.9825	3.5434	82.9825		13.9626	98.5417	0.6489	55.6471	0.551	42.883		6.7682	86	1.7235	67.5714
																1.1367	63.2	3.6844	83.1579	3.5565	83.1579		17.2389	98.75	0.6515	55.7647	0.5513	42.9737		6.9183	86.1818	1.736	67.7143
																1.1375	63.3333	3.8419	83.3333	3.5742	83.3333		17.9212	98.9583	0.6549	55.8824	0.5516	43.0644		7.0947	86.3636	1.7399	67.8571
																1.1402	63.4667	3.9223	83.5088	3.5778	83.5088		17.9516	99.1667	0.6619	56	0.5628	43.155		7.1129	86.5455	1.749	68
																1.1437	63.6	4.0626	83.6842	3.5785	83.6842				0.6643	56.1176	0.5634	43.2457		7.1504	86.7273	1.7596	68.1429
																1.1449	63.7333	4.0679	83.8596	3.5871	83.8596				0.6732	56.2353	0.5635	43.3364		7.1529	86.9091	1.7602	68.2857
																1.162	63.8667	4.1007	84.0351	3.5947	84.0351				0.7187	56.3529	0.5646	43.427		7.2124	87.0909	1.78	68.4286
																1.1658	64	4.1094	84.2105	3.6601	84.2105				0.7206	56.4706	0.5652	43.5177		7.3551	87.2727	1.7906	68.5714
																1.1689	64.1333	4.2166	84.386	3.7499	84.386				0.7233	56.5882	0.5666	43.6083		7.5826	87.4545	1.8281	68.7143
																1.1708	64.2667	4.2338	84.5614	3.7998	84.5614				0.728	56.7059	0.5686	43.699		7.6122	87.6364	1.8292	68.8571
																1.1714	64.4	4.2411	84.7368	3.8222	84.7368				0.7293	56.8235	0.5781	43.7897		7.6408	87.8182	1.8327	69
																1.1718	64.5333	4.2809	84.9123	3.8385	84.9123				0.7559	56.9412	0.5781	43.8803		7.8522	88	1.8398	69.1429
																1.1722	64.6667	4.3416	85.0877	3.8404	85.0877				0.757	57.0588	0.5797	43.971		8.0245	88.1818	1.8458	69.2857
																1.173	64.8	4.3673	85.2632	3.901	85.2632				0.7625	57.1765	0.58	44.0617		8.0635	88.3636	1.8458	69.4286
																1.1737	64.9333	4.4236	85.4386	3.9266	85.4386				0.7645	57.2941	0.5817	44.1523		8.1037	88.5455	1.8534	69.5714
																1.1805	65.0667	4.4384	85.614	3.9613	85.614				0.768	57.4118	0.5827	44.243		8.223	88.7273	1.8735	69.7143
																1.1825	65.2	4.4647	85.7895	3.9891	85.7895				0.7697	57.5294	0.5846	44.3336		8.2548	88.9091	1.9213	69.8571
																1.1835	65.3333	4.6666	85.9649	3.9904	85.9649				0.7698	57.6471	0.5885	44.4243		8.447	89.0909	1.9404	70
																1.1871	65.4667	4.8332	86.1404	4.0364	86.1404				0.7867	57.7647	0.5889	44.515		8.4889	89.2727	1.9603	70.1429
																1.1913	65.6	4.8547	86.3158	4.039	86.3158				0.7977	57.8824	0.5897	44.6056		8.4997	89.4545	1.9623	70.2857
																1.1923	65.7333	4.9097	86.4912	4.0602	86.4912				0.8003	58	0.5899	44.6963		9.0398	89.6364	1.9625	70.4286
																1.1941	65.8667	5.0179	86.6667	4.1664	86.6667				0.8005	58.1176	0.5929	44.7869		9.1016	89.8182	1.9682	70.5714
																1.2046	66	5.1339	86.8421	4.2273	86.8421				0.8017	58.2353	0.5937	44.8776		9.2534	90	1.9813	70.7143
																1.2098	66.1333	5.1607	87.0175	4.4013	87.0175				0.802	58.3529	0.6019	44.9683		9.3912	90.1818	2.0208	70.8571
																1.2119	66.2667	5.1649	87.193	4.4091	87.193				0.8105	58.4706	0.6041	45.0589		9.4404	90.3636	2.0476	71
																1.2128	66.4	5.1827	87.3684	4.5807	87.3684				0.8166	58.5882	0.6055	45.1496		9.4928	90.5455	2.0559	71.1429
																1.2132	66.5333	5.22	87.5439	4.6096	87.5439				0.8169	58.7059	0.6061	45.2403		9.6881	90.7273	2.0615	71.2857
																1.2193	66.6667	5.2206	87.7193	4.6237	87.7193				0.8173	58.8235	0.6098	45.3309		9.8722	90.9091	2.0836	71.4286
																1.2232	66.8	5.2378	87.8947	4.6287	87.8947				0.819	58.9412	0.6113	45.4216		9.91	91.0909	2.1131	71.5714
																1.2302	66.9333	5.3414	88.0702	4.6426	88.0702				0.8212	59.0588	0.6123	45.5122		9.9142	91.2727	2.1197	71.7143
																1.2332	67.0667	5.4476	88.2456	4.6624	88.2456				0.8278	59.1765	0.6127	45.6029		9.9531	91.4545	2.1404	71.8571
																1.2343	67.2	5.4539	88.4211	4.7265	88.4211				0.8422	59.2941	0.6144	45.6936		10.0355	91.6364	2.1553	72
																1.2469	67.3333	5.4559	88.5965	4.7674	88.5965				0.8534	59.4118	0.6221	45.7842		10.1592	91.8182	2.1693	72.1429
																1.2705	67.4667	5.5258	88.7719	4.9024	88.7719				0.8541	59.5294	0.6225	45.8749		10.2077	92	2.1858	72.2857
																1.276	67.6	5.6436	88.9474	4.9675	88.9474				0.8834	59.6471	0.6243	45.9655		10.3785	92.1818	2.1955	72.4286
																1.2797	67.7333	5.6891	89.1228	5.1548	89.1228				0.8854	59.7647	0.6271	46.0562		10.4013	92.3636	2.2249	72.5714
																1.3153	67.8667	5.7013	89.2982	5.1889	89.2982				0.8868	59.8824	0.6282	46.1469		10.6996	92.5455	2.2326	72.7143
																1.3221	68	5.7153	89.4737	5.2301	89.4737				0.907	60	0.6283	46.2375		10.8525	92.7273	2.2353	72.8571
																1.3268	68.1333	5.7585	89.6491	5.2584	89.6491				0.9111	60.1176	0.6293	46.3282		11.2089	92.9091	2.2354	73
																1.3278	68.2667	5.8013	89.8246	5.3085	89.8246				0.9209	60.2353	0.632	46.4189		11.3144	93.0909	2.2354	73.1429
																1.3314	68.4	5.8324	90	5.327	90				0.9215	60.3529	0.633	46.5095		11.3281	93.2727	2.238	73.2857
																1.3336	68.5333	5.9175	90.1754	5.4439	90.1754				0.9406	60.4706	0.638	46.6002		11.6958	93.4545	2.2481	73.4286
																1.3463	68.6667	6.0088	90.3509	5.5752	90.3509				0.943	60.5882	0.6391	46.6908		11.725	93.6364	2.2545	73.5714
																1.3489	68.8	6.0093	90.5263	5.7606	90.5263				0.9609	60.7059	0.6397	46.7815		11.7443	93.8182	2.274	73.7143
																1.3505	68.9333	6.0528	90.7018	5.8823	90.7018				0.9628	60.8235	0.6403	46.8722		12.096	94	2.2987	73.8571
																1.3589	69.0667	6.1515	90.8772	5.9225	90.8772				0.9685	60.9412	0.6422	46.9628		12.3391	94.1818	2.3154	74
																1.3591	69.2	6.1681	91.0526	6.0121	91.0526				0.9824	61.0588	0.643	47.0535		12.3663	94.3636	2.3329	74.1429
																1.3704	69.3333	6.2303	91.2281	6.0305	91.2281				0.9858	61.1765	0.6439	47.1442		12.7522	94.5455	2.419	74.2857
																1.3722	69.4667	6.2594	91.4035	6.033	91.4035				0.9916	61.2941	0.6461	47.2348		12.8011	94.7273	2.4335	74.4286
																1.385	69.6	6.3677	91.5789	6.1879	91.5789				0.9937	61.4118	0.6462	47.3255		12.8948	94.9091	2.4457	74.5714
																1.3972	69.7333	6.4032	91.7544	6.2867	91.7544				0.9948	61.5294	0.6502	47.4161		13.1352	95.0909	2.4583	74.7143
																1.4008	69.8667	6.4284	91.9298	6.5388	91.9298				1.0157	61.6471	0.6508	47.5068		13.3415	95.2727	2.4789	74.8571
																1.412	70	6.6051	92.1053	6.5509	92.1053				1.0269	61.7647	0.6513	47.5975		13.4189	95.4545	2.5118	75
																1.4138	70.1333	6.8821	92.2807	6.6867	92.2807				1.0276	61.8824	0.6515	47.6881		13.4431	95.6364	2.5389	75.1429
																1.4204	70.2667	6.9481	92.4561	6.7836	92.4561				1.0342	62	0.6528	47.7788		13.6873	95.8182	2.5426	75.2857
																1.4244	70.4	7.1832	92.6316	6.8725	92.6316				1.0344	62.1176	0.6532	47.8694		14.0345	96	2.5786	75.4286
																1.4255	70.5333	7.2804	92.807	6.9686	92.807				1.0347	62.2353	0.6551	47.9601		14.145	96.1818	2.5818	75.5714
																1.4273	70.6667	7.4497	92.9825	7.0728	92.9825				1.043	62.3529	0.6552	48.0508		14.2415	96.3636	2.6033	75.7143
																1.4487	70.8	7.4824	93.1579	7.3239	93.1579				1.0809	62.4706	0.6559	48.1414		14.8634	96.5455	2.6069	75.8571
																1.4493	70.9333	7.7436	93.3333	7.3707	93.3333				1.0866	62.5882	0.6579	48.2321		15.1676	96.7273	2.6329	76
																1.4516	71.0667	8.1164	93.5088	7.5853	93.5088				1.0911	62.7059	0.6592	48.3228		15.4523	96.9091	2.6579	76.1429
																1.4639	71.2	8.5192	93.6842	7.7135	93.6842				1.1076	62.8235	0.6604	48.4134		15.5479	97.0909	2.6684	76.2857
																1.4666	71.3333	8.6918	93.8596	7.8123	93.8596				1.1115	62.9412	0.6627	48.5041		15.6732	97.2727	2.6993	76.4286
																1.4675	71.4667	8.7022	94.0351	7.8137	94.0351				1.1152	63.0588	0.6644	48.5947		16.3335	97.4545	2.713	76.5714
																1.4986	71.6	8.8997	94.2105	8.0925	94.2105				1.123	63.1765	0.6646	48.6854		16.6996	97.6364	2.7406	76.7143
																1.5016	71.7333	8.9711	94.386	8.1657	94.386				1.1247	63.2941	0.6682	48.7761		16.7388	97.8182	2.7544	76.8571
																1.5089	71.8667	9.1956	94.5614	8.1775	94.5614				1.1351	63.4118	0.6684	48.8667		16.8536	98	2.7617	77
																1.5115	72	9.2408	94.7368	8.2912	94.7368				1.1374	63.5294	0.6694	48.9574		18.0433	98.1818	2.7635	77.1429
																1.5157	72.1333	9.3697	94.9123	8.3921	94.9123				1.146	63.6471	0.6695	49.0481		18.4395	98.3636	2.7832	77.2857
																1.5195	72.2667	9.3718	95.0877	8.4885	95.0877				1.146	63.7647	0.6702	49.1387		19.2147	98.5455	2.7835	77.4286
																1.5233	72.4	9.433	95.2632	8.5357	95.2632				1.1533	63.8824	0.6761	49.2294		22.6704	98.7273	2.8271	77.5714
																1.5277	72.5333	9.7731	95.4386	8.6315	95.4386				1.1599	64	0.685	49.32		23.3644	98.9091	2.8378	77.7143
																1.5437	72.6667	9.8179	95.614	8.6521	95.614				1.1606	64.1176	0.6861	49.4107		24.1175	99.0909	2.8514	77.8571
																1.5539	72.8	10.3165	95.7895	8.9405	95.7895				1.1741	64.2353	0.6864	49.5014				2.8648	78
																1.5696	72.9333	10.3774	95.9649	9.0866	95.9649				1.1757	64.3529	0.6899	49.592				2.8775	78.1429
																1.5752	73.0667	10.4236	96.1404	9.2139	96.1404				1.1846	64.4706	0.696	49.6827				2.8836	78.2857
																1.5855	73.2	10.5802	96.3158	9.481	96.3158				1.1901	64.5882	0.6967	49.7733				2.8901	78.4286
																1.5866	73.3333	10.6186	96.4912	9.6612	96.4912				1.1921	64.7059	0.6982	49.864				2.9859	78.5714
																1.5876	73.4667	10.6867	96.6667	9.7825	96.6667				1.2024	64.8235	0.6998	49.9547				3.0305	78.7143
																1.589	73.6	10.8709	96.8421	10.2665	96.8421				1.2072	64.9412	0.7056	50.0453				3.0474	78.8571
																1.6023	73.7333	11.3924	97.0175	10.4342	97.0175				1.2074	65.0588	0.7103	50.136				3.0755	79
																1.6043	73.8667	11.4765	97.193	10.6442	97.193				1.2084	65.1765	0.7137	50.2267				3.0764	79.1429
																1.6138	74	11.6095	97.3684	10.8375	97.3684				1.2145	65.2941	0.7138	50.3173				3.1096	79.2857
																1.616	74.1333	12.2049	97.5439	11.0716	97.5439				1.2172	65.4118	0.7146	50.408				3.1104	79.4286
																1.6323	74.2667	12.5302	97.7193	11.2129	97.7193				1.2174	65.5294	0.7177	50.4986				3.1198	79.5714
																1.6409	74.4	13.1168	97.8947	11.5918	97.8947				1.2553	65.6471	0.7224	50.5893				3.1323	79.7143
																1.6409	74.5333	13.2115	98.0702	11.6482	98.0702				1.2584	65.7647	0.7285	50.68				3.1362	79.8571
																1.6666	74.6667	13.3046	98.2456	13.1767	98.2456				1.2665	65.8824	0.7295	50.7706				3.2317	80
																1.6697	74.8	13.535	98.4211	14.02	98.4211				1.2679	66	0.7369	50.8613				3.2781	80.1429
																1.6726	74.9333	14.002	98.5965	14.0295	98.5965				1.2684	66.1176	0.7379	50.9519				3.4877	80.2857
																1.673	75.0667	14.045	98.7719	14.0822	98.7719				1.2744	66.2353	0.7399	51.0426				3.5066	80.4286
																1.6747	75.2	18.1552	98.9474	14.939	98.9474				1.2804	66.3529	0.7411	51.1333				3.5342	80.5714
																1.6804	75.3333	19.8007	99.1228	15.399	99.1228				1.2834	66.4706	0.7555	51.2239				3.5541	80.7143
																1.6904	75.4667	21.5033	99.2982	15.3996	99.2982				1.2882	66.5882	0.757	51.3146				3.5564	80.8571
																1.6919	75.6	21.5952	99.4737	15.6983	99.4737				1.2996	66.7059	0.7618	51.4053				3.6016	81
																1.6927	75.7333	22.2106	99.6491	16.5056	99.6491				1.3327	66.8235	0.7679	51.4959				3.6274	81.1429
																1.7116	75.8667	23.32	99.8246	18.3741	99.8246				1.333	66.9412	0.7773	51.5866				3.653	81.2857
																1.7119	76	23.9746	100	18.3909	100				1.3386	67.0588	0.7774	51.6772				3.6562	81.4286
																1.7155	76.1333								1.3423	67.1765	0.7785	51.7679				3.6762	81.5714
																1.7266	76.2667								1.3476	67.2941	0.7794	51.8586				3.6825	81.7143
																1.7309	76.4								1.3488	67.4118	0.7797	51.9492				3.7478	81.8571
																1.7453	76.5333								1.3682	67.5294	0.7797	52.0399				3.7844	82
																1.7528	76.6667								1.374	67.6471	0.7825	52.1306				3.8006	82.1429
																1.7829	76.8								1.3798	67.7647	0.7829	52.2212				3.803	82.2857
																1.7834	76.9333								1.3842	67.8824	0.7869	52.3119				3.814	82.4286
																1.7837	77.0667								1.4099	68	0.7901	52.4025				3.8278	82.5714
																1.7965	77.2								1.4229	68.1176	0.7938	52.4932				3.8477	82.7143
																1.8047	77.3333								1.4236	68.2353	0.8066	52.5839				3.9214	82.8571
																1.822	77.4667								1.4261	68.3529	0.8106	52.6745				3.9367	83
																1.8378	77.6								1.434	68.4706	0.8111	52.7652				3.9476	83.1429
																1.8472	77.7333								1.4396	68.5882	0.8117	52.8558				4.0256	83.2857
																1.9122	77.8667								1.456	68.7059	0.8165	52.9465				4.1019	83.4286
																1.9189	78								1.4747	68.8235	0.8168	53.0372				4.1788	83.5714
																1.9192	78.1333								1.4815	68.9412	0.8187	53.1278				4.1881	83.7143
																1.9342	78.2667								1.4824	69.0588	0.8195	53.2185				4.212	83.8571
																1.9391	78.4								1.4959	69.1765	0.825	53.3092				4.2358	84
																1.9477	78.5333								1.5082	69.2941	0.8294	53.3998				4.2601	84.1429
																2.025	78.6667								1.5127	69.4118	0.8308	53.4905				4.3181	84.2857
																2.0301	78.8								1.516	69.5294	0.8328	53.5811				4.3505	84.4286
																2.0775	78.9333								1.5297	69.6471	0.8353	53.6718				4.4584	84.5714
																2.0779	79.0667								1.5364	69.7647	0.8404	53.7625				4.5555	84.7143
																2.0786	79.2								1.5384	69.8824	0.8418	53.8531				4.6305	84.8571
																2.0794	79.3333								1.5412	70	0.8497	53.9438				4.6469	85
																2.0933	79.4667								1.5501	70.1176	0.8517	54.0345				4.6732	85.1429
																2.0972	79.6								1.5648	70.2353	0.8537	54.1251				4.6918	85.2857
																2.1214	79.7333								1.5757	70.3529	0.8539	54.2158				4.7998	85.4286
																2.1287	79.8667								1.5822	70.4706	0.8546	54.3064				4.8118	85.5714
																2.1455	80								1.6271	70.5882	0.8615	54.3971				4.8554	85.7143
																2.1644	80.1333								1.6423	70.7059	0.8617	54.4878				4.8557	85.8571
																2.1727	80.2667								1.6446	70.8235	0.8642	54.5784				4.8658	86
																2.1836	80.4								1.6471	70.9412	0.865	54.6691				4.8705	86.1429
																2.1956	80.5333								1.6504	71.0588	0.8655	54.7597				4.8794	86.2857
																2.2133	80.6667								1.6536	71.1765	0.8658	54.8504				4.9376	86.4286
																2.2791	80.8								1.6859	71.2941	0.8673	54.9411				4.9449	86.5714
																2.2978	80.9333								1.6879	71.4118	0.8683	55.0317				4.9542	86.7143
																2.2982	81.0667								1.6883	71.5294	0.8719	55.1224				5.0248	86.8571
																2.31	81.2								1.6889	71.6471	0.8732	55.2131				5.0968	87
																2.3203	81.3333								1.7072	71.7647	0.8787	55.3037				5.2096	87.1429
																2.3341	81.4667								1.738	71.8824	0.8802	55.3944				5.2959	87.2857
																2.3342	81.6								1.7434	72	0.8809	55.485				5.3756	87.4286
																2.341	81.7333								1.7595	72.1176	0.8814	55.5757				5.384	87.5714
																2.3548	81.8667								1.7611	72.2353	0.8827	55.6664				5.462	87.7143
																2.3985	82								1.7616	72.3529	0.8827	55.757				5.5312	87.8571
																2.4036	82.1333								1.7652	72.4706	0.8834	55.8477				5.5321	88
																2.4108	82.2667								1.7881	72.5882	0.8835	55.9383				5.5495	88.1429
																2.4283	82.4								1.794	72.7059	0.8837	56.029				5.6293	88.2857
																2.443	82.5333								1.8035	72.8235	0.8928	56.1197				5.6624	88.4286
																2.4651	82.6667								1.8406	72.9412	0.8935	56.2103				5.7489	88.5714
																2.4712	82.8								1.8721	73.0588	0.8945	56.301				5.8197	88.7143
																2.5292	82.9333								1.8897	73.1765	0.8954	56.3917				5.842	88.8571
																2.5375	83.0667								1.9152	73.2941	0.896	56.4823				5.8896	89
																2.5418	83.2								1.944	73.4118	0.8969	56.573				5.9151	89.1429
																2.6068	83.3333								1.9484	73.5294	0.8979	56.6636				5.9402	89.2857
																2.6082	83.4667								1.9889	73.6471	0.9	56.7543				5.9829	89.4286
																2.6212	83.6								1.9891	73.7647	0.9041	56.845				6.0517	89.5714
																2.6284	83.7333								1.9974	73.8824	0.9047	56.9356				6.0711	89.7143
																2.6284	83.8667								2.002	74	0.9124	57.0263				6.1677	89.8571
																2.6594	84								2.042	74.1176	0.9143	57.117				6.2184	90
																2.6601	84.1333								2.0819	74.2353	0.916	57.2076				6.2447	90.1429
																2.6609	84.2667								2.1214	74.3529	0.9167	57.2983				6.2648	90.2857
																2.6839	84.4								2.1219	74.4706	0.9171	57.3889				6.3642	90.4286
																2.7276	84.5333								2.1453	74.5882	0.9191	57.4796				6.3913	90.5714
																2.7584	84.6667								2.1609	74.7059	0.9228	57.5703				6.5183	90.7143
																2.7664	84.8								2.1771	74.8235	0.9273	57.6609				6.6195	90.8571
																2.77	84.9333								2.2027	74.9412	0.9353	57.7516				6.7299	91
																2.8175	85.0667								2.2119	75.0588	0.9415	57.8422				6.9051	91.1429
																2.8181	85.2								2.2198	75.1765	0.9442	57.9329				6.9261	91.2857
																2.8232	85.3333								2.23	75.2941	0.9528	58.0236				7.0422	91.4286
																2.8345	85.4667								2.2339	75.4118	0.9528	58.1142				7.113	91.5714
																2.8365	85.6								2.2384	75.5294	0.9581	58.2049				7.1493	91.7143
																2.8632	85.7333								2.239	75.6471	0.9602	58.2956				7.2196	91.8571
																2.8785	85.8667								2.3268	75.7647	0.9608	58.3862				7.3652	92
																2.8874	86								2.336	75.8824	0.9614	58.4769				7.3799	92.1429
																2.9029	86.1333								2.3656	76	0.964	58.5675				7.6891	92.2857
																2.9129	86.2667								2.3737	76.1176	0.9641	58.6582				7.7907	92.4286
																2.9134	86.4								2.3774	76.2353	0.9657	58.7489				7.8111	92.5714
																2.9209	86.5333								2.4028	76.3529	0.9663	58.8395				7.9121	92.7143
																2.9269	86.6667								2.4406	76.4706	0.9665	58.9302				8.195	92.8571
																2.9758	86.8								2.4812	76.5882	0.9675	59.0209				8.3251	93
																3.0242	86.9333								2.5052	76.7059	0.9683	59.1115				8.4281	93.1429
																3.0543	87.0667								2.5116	76.8235	0.9683	59.2022				8.5198	93.2857
																3.0706	87.2								2.52	76.9412	0.9727	59.2928				8.5693	93.4286
																3.0992	87.3333								2.5334	77.0588	0.9731	59.3835				8.6137	93.5714
																3.2039	87.4667								2.5523	77.1765	0.9736	59.4742				8.8907	93.7143
																3.282	87.6								2.6126	77.2941	0.9777	59.5648				9.0874	93.8571
																3.3786	87.7333								2.6159	77.4118	0.9782	59.6555				9.1248	94
																3.3871	87.8667								2.6343	77.5294	0.979	59.7461				9.2431	94.1429
																3.4278	88								2.7219	77.6471	0.9865	59.8368				9.2924	94.2857
																3.6434	88.1333								2.7223	77.7647	0.9901	59.9275				9.3785	94.4286
																3.6451	88.2667								2.7398	77.8824	0.9903	60.0181				9.6458	94.5714
																3.6583	88.4								2.7686	78	0.9942	60.1088				9.7867	94.7143
																3.7464	88.5333								2.8484	78.1176	0.9957	60.1995				9.8024	94.8571
																3.7894	88.6667								2.8955	78.2353	0.996	60.2901				9.8359	95
																3.7974	88.8								2.9085	78.3529	0.9998	60.3808				10.3297	95.1429
																3.8103	88.9333								2.9756	78.4706	1.0009	60.4714				10.673	95.2857
																3.892	89.0667								2.9844	78.5882	1.0025	60.5621				10.8205	95.4286
																3.9142	89.2								3.0603	78.7059	1.0065	60.6528				10.9019	95.5714
																3.9501	89.3333								3.0906	78.8235	1.0071	60.7434				11.1451	95.7143
																3.9904	89.4667								3.107	78.9412	1.0071	60.8341				11.2999	95.8571
																4.0065	89.6								3.1694	79.0588	1.008	60.9248				11.8084	96
																4.1228	89.7333								3.2184	79.1765	1.0115	61.0154				12.024	96.1429
																4.2314	89.8667								3.2528	79.2941	1.0147	61.1061				12.0899	96.2857
																4.244	90								3.2587	79.4118	1.0225	61.1967				13.1642	96.4286
																4.2451	90.1333								3.2792	79.5294	1.0241	61.2874				13.3428	96.5714
																4.253	90.2667								3.2836	79.6471	1.0276	61.3781				13.5853	96.7143
																4.2699	90.4								3.3342	79.7647	1.0282	61.4687				13.6681	96.8571
																4.2973	90.5333								3.4162	79.8824	1.0296	61.5594				13.7712	97
																4.32	90.6667								3.4658	80	1.0318	61.65				13.7734	97.1429
																4.3396	90.8								3.4851	80.1176	1.0335	61.7407				14.0556	97.2857
																4.4174	90.9333								3.495	80.2353	1.0371	61.8314				14.2422	97.4286
																4.4445	91.0667								3.6197	80.3529	1.0399	61.922				14.2951	97.5714
																4.4508	91.2								3.6591	80.4706	1.0434	62.0127				14.3541	97.7143
																4.4727	91.3333								3.7106	80.5882	1.0441	62.1034				14.7757	97.8571
																4.479	91.4667								3.7304	80.7059	1.0442	62.194				15.0412	98
																4.5504	91.6								3.744	80.8235	1.0467	62.2847				15.1307	98.1429
																4.5956	91.7333								3.7598	80.9412	1.0565	62.3753				15.8569	98.2857
																4.6823	91.8667								3.8058	81.0588	1.0607	62.466				15.9132	98.4286
																4.6826	92								3.8453	81.1765	1.061	62.5567				16.1572	98.5714
																4.7061	92.1333								3.8784	81.2941	1.0677	62.6473				16.7696	98.7143
																4.7885	92.2667								3.9137	81.4118	1.073	62.738				16.9125	98.8571
																4.818	92.4								3.9363	81.5294	1.0849	62.8286				16.9579	99
																4.8268	92.5333								3.9397	81.6471	1.0903	62.9193				18.0402	99.1429
																4.8324	92.6667								3.9439	81.7647	1.0967	63.01				18.4725	99.2857
																4.8546	92.8								3.9463	81.8824	1.0988	63.1006				21.7937	99.4286
																4.8755	92.9333								3.9582	82	1.1016	63.1913
																4.9013	93.0667								3.9784	82.1176	1.1162	63.282
																4.915	93.2								3.9817	82.2353	1.1226	63.3726
																4.9359	93.3333								4.0114	82.3529	1.1325	63.4633
																5.0516	93.4667								4.0178	82.4706	1.1392	63.5539
																5.0684	93.6								4.0531	82.5882	1.1444	63.6446
																5.073	93.7333								4.1118	82.7059	1.1459	63.7353
																5.1553	93.8667								4.1182	82.8235	1.1471	63.8259
																5.1789	94								4.1503	82.9412	1.1471	63.9166
																5.544	94.1333								4.2099	83.0588	1.1474	64.0073
																5.5644	94.2667								4.2194	83.1765	1.1479	64.0979
																5.6434	94.4								4.2459	83.2941	1.1493	64.1886
																5.6491	94.5333								4.2529	83.4118	1.1539	64.2792
																5.7146	94.6667								4.308	83.5294	1.1547	64.3699
																5.7724	94.8								4.3118	83.6471	1.1623	64.4606
																5.8299	94.9333								4.3266	83.7647	1.163	64.5512
																5.959	95.0667								4.3696	83.8824	1.1738	64.6419
																6.1585	95.2								4.4576	84	1.1789	64.7325
																6.166	95.3333								4.4692	84.1176	1.179	64.8232
																6.615	95.4667								4.5188	84.2353	1.1791	64.9139
																6.6889	95.6								4.5307	84.3529	1.1822	65.0045
																6.869	95.7333								4.5411	84.4706	1.1826	65.0952
																6.8845	95.8667								4.5838	84.5882	1.1852	65.1859
																6.9714	96								4.6179	84.7059	1.1895	65.2765
																7.4661	96.1333								4.706	84.8235	1.1952	65.3672
																7.5881	96.2667								4.7159	84.9412	1.1968	65.4578
																7.7992	96.4								4.7519	85.0588	1.2032	65.5485
																7.8822	96.5333								4.7526	85.1765	1.2054	65.6392
																8.3473	96.6667								4.8264	85.2941	1.2111	65.7298
																8.4264	96.8								4.8799	85.4118	1.2121	65.8205
																8.7326	96.9333								4.8833	85.5294	1.2128	65.9112
																9.0628	97.0667								4.8901	85.6471	1.2163	66.0018
																9.3511	97.2								4.9352	85.7647	1.2189	66.0925
																9.6288	97.3333								5.0497	85.8824	1.2273	66.1831
																10.043	97.4667								5.0798	86	1.233	66.2738
																10.2092	97.6								5.1966	86.1176	1.2369	66.3645
																10.7918	97.7333								5.216	86.2353	1.246	66.4551
																11.7155	97.8667								5.3015	86.3529	1.2527	66.5458
																12.0028	98								5.3909	86.4706	1.2587	66.6364
																12.3648	98.1333								5.5117	86.5882	1.2615	66.7271
																12.383	98.2667								5.5772	86.7059	1.2663	66.8178
																12.6482	98.4								5.5774	86.8235	1.2683	66.9084
																13.3418	98.5333								5.5888	86.9412	1.2693	66.9991
																14.1449	98.6667								5.6425	87.0588	1.2722	67.0898
																14.9555	98.8								5.7382	87.1765	1.2739	67.1804
																15.5004	98.9333								5.8672	87.2941	1.2743	67.2711
																16.5213	99.0667								5.9846	87.4118	1.278	67.3617
																18.3625	99.2								6.004	87.5294	1.2861	67.4524
																18.4373	99.3333								6.0631	87.6471	1.2878	67.5431
																19.0941	99.4667								6.0906	87.7647	1.29	67.6337
																19.1596	99.6								6.1026	87.8824	1.2912	67.7244
																22.9839	99.7333								6.1255	88	1.2914	67.815
																									6.2468	88.1176	1.2926	67.9057
																									6.2803	88.2353	1.2926	67.9964
																									6.3884	88.3529	1.2951	68.087
																									6.391	88.4706	1.301	68.1777
																									6.592	88.5882	1.3056	68.2684
																									6.6248	88.7059	1.3075	68.359
																									6.6276	88.8235	1.3127	68.4497
																									6.6368	88.9412	1.3181	68.5403
																									6.6467	89.0588	1.3239	68.631
																									6.7465	89.1765	1.326	68.7217
																									6.7622	89.2941	1.3268	68.8123
																									6.8809	89.4118	1.3335	68.903
																									7.0349	89.5294	1.3367	68.9937
																									7.1228	89.6471	1.3391	69.0843
																									7.2097	89.7647	1.3435	69.175
																									7.3266	89.8824	1.3445	69.2656
																									7.3313	90	1.3497	69.3563
																									7.345	90.1176	1.3512	69.447
																									7.5195	90.2353	1.3698	69.5376
																									7.5734	90.3529	1.3747	69.6283
																									7.6143	90.4706	1.3862	69.7189
																									7.6959	90.5882	1.3908	69.8096
																									7.6965	90.7059	1.4008	69.9003
																									7.7593	90.8235	1.4012	69.9909
																									7.7594	90.9412	1.402	70.0816
																									7.8179	91.0588	1.4032	70.1723
																									7.8334	91.1765	1.4045	70.2629
																									8.1618	91.2941	1.4118	70.3536
																									8.3685	91.4118	1.4128	70.4442
																									8.4345	91.5294	1.4144	70.5349
																									8.4391	91.6471	1.4203	70.6256
																									8.4446	91.7647	1.4296	70.7162
																									8.5514	91.8824	1.4467	70.8069
																									8.6977	92	1.4602	70.8976
																									8.9988	92.1176	1.4616	70.9882
																									9.0612	92.2353	1.4621	71.0789
																									9.1639	92.3529	1.4652	71.1695
																									9.189	92.4706	1.4705	71.2602
																									9.2578	92.5882	1.4748	71.3509
																									9.3621	92.7059	1.4751	71.4415
																									9.4697	92.8235	1.4821	71.5322
																									9.4937	92.9412	1.4834	71.6228
																									9.8136	93.0588	1.4884	71.7135
																									10.4349	93.1765	1.5025	71.8042
																									10.5129	93.2941	1.5043	71.8948
																									10.8196	93.4118	1.5076	71.9855
																									11.0173	93.5294	1.5143	72.0762
																									11.3253	93.6471	1.5214	72.1668
																									11.5062	93.7647	1.5241	72.2575
																									12.1967	93.8824	1.5284	72.3481
																									13.0346	94	1.5304	72.4388
																									13.3738	94.1176	1.536	72.5295
																									13.638	94.2353	1.5472	72.6201
																									13.8028	94.3529	1.5484	72.7108
																									13.8465	94.4706	1.5495	72.8015
																									13.8845	94.5882	1.5533	72.8921
																									14.0766	94.7059	1.5572	72.9828
																									14.2245	94.8235	1.5598	73.0734
																									14.3907	94.9412	1.5822	73.1641
																									14.4725	95.0588	1.5837	73.2548
																									14.725	95.1765	1.5889	73.3454
																									15.2371	95.2941	1.5896	73.4361
																									15.4989	95.4118	1.6064	73.5267
																									15.8035	95.5294	1.6122	73.6174
																									16.0907	95.6471	1.6199	73.7081
																									16.6286	95.7647	1.6379	73.7987
																									16.6424	95.8824	1.6407	73.8894
																									16.9887	96	1.6691	73.9801
																									17.2754	96.1176	1.6852	74.0707
																									17.494	96.2353	1.7029	74.1614
																									17.9319	96.3529	1.7133	74.252
																									17.9814	96.4706	1.7213	74.3427
																									18.0836	96.5882	1.7262	74.4334
																									18.1669	96.7059	1.7278	74.524
																									19.3565	96.8235	1.7343	74.6147
																									20.415	96.9412	1.7347	74.7053
																									20.7622	97.0588	1.7368	74.796
																									21.5048	97.1765	1.7407	74.8867
																									21.7361	97.2941	1.7418	74.9773
																									22.297	97.4118	1.7476	75.068
																									22.4287	97.5294	1.7494	75.1587
																									22.6595	97.6471	1.7513	75.2493
																									22.6715	97.7647	1.7583	75.34
																									23.8347	97.8824	1.7637	75.4306
																											1.7802	75.5213
																											1.7835	75.612
																											1.7905	75.7026
																											1.7988	75.7933
																											1.806	75.884
																											1.8094	75.9746
																											1.821	76.0653
																											1.8323	76.1559
																											1.8443	76.2466
																											1.8452	76.3373
																											1.8465	76.4279
																											1.8541	76.5186
																											1.8584	76.6092
																											1.8625	76.6999
																											1.8823	76.7906
																											1.8847	76.8812
																											1.8967	76.9719
																											1.9021	77.0626
																											1.9228	77.1532
																											1.9249	77.2439
																											1.9276	77.3345
																											1.9371	77.4252
																											1.9461	77.5159
																											1.9599	77.6065
																											1.9678	77.6972
																											1.968	77.7879
																											1.9711	77.8785
																											1.9819	77.9692
																											1.9823	78.0598
																											1.9854	78.1505
																											2.0035	78.2412
																											2.0047	78.3318
																											2.02	78.4225
																											2.0236	78.5131
																											2.0315	78.6038
																											2.041	78.6945
																											2.0461	78.7851
																											2.0501	78.8758
																											2.0619	78.9665
																											2.0775	79.0571
																											2.0816	79.1478
																											2.0847	79.2384
																											2.09	79.3291
																											2.0979	79.4198
																											2.0999	79.5104
																											2.1006	79.6011
																											2.1124	79.6917
																											2.1248	79.7824
																											2.15	79.8731
																											2.1663	79.9637
																											2.168	80.0544
																											2.187	80.1451
																											2.1944	80.2357
																											2.2139	80.3264
																											2.215	80.417
																											2.2373	80.5077
																											2.2394	80.5984
																											2.2458	80.689
																											2.2532	80.7797
																											2.2583	80.8704
																											2.2917	80.961
																											2.3122	81.0517
																											2.3173	81.1423
																											2.3443	81.233
																											2.3663	81.3237
																											2.3771	81.4143
																											2.3921	81.505
																											2.4103	81.5956
																											2.4136	81.6863
																											2.4457	81.777
																											2.4525	81.8676
																											2.4547	81.9583
																											2.4748	82.049
																											2.4791	82.1396
																											2.5004	82.2303
																											2.519	82.3209
																											2.5347	82.4116
																											2.5435	82.5023
																											2.5456	82.5929
																											2.5537	82.6836
																											2.5597	82.7743
																											2.5926	82.8649
																											2.5942	82.9556
																											2.6096	83.0462
																											2.6134	83.1369
																											2.6221	83.2276
																											2.6404	83.3182
																											2.6425	83.4089
																											2.643	83.4995
																											2.6572	83.5902
																											2.6852	83.6809
																											2.7176	83.7715
																											2.7568	83.8622
																											2.7727	83.9529
																											2.8339	84.0435
																											2.8357	84.1342
																											2.8448	84.2248
																											2.861	84.3155
																											2.8655	84.4062
																											2.8926	84.4968
																											2.9034	84.5875
																											2.9306	84.6782
																											2.9323	84.7688
																											2.9537	84.8595
																											2.9687	84.9501
																											2.995	85.0408
																											3.0002	85.1315
																											3.004	85.2221
																											3.0052	85.3128
																											3.0247	85.4034
																											3.033	85.4941
																											3.0375	85.5848
																											3.0724	85.6754
																											3.0783	85.7661
																											3.0798	85.8568
																											3.0906	85.9474
																											3.1213	86.0381
																											3.1242	86.1287
																											3.1354	86.2194
																											3.136	86.3101
																											3.1522	86.4007
																											3.1526	86.4914
																											3.156	86.582
																											3.1597	86.6727
																											3.2036	86.7634
																											3.2462	86.854
																											3.2587	86.9447
																											3.2618	87.0354
																											3.2706	87.126
																											3.2844	87.2167
																											3.2937	87.3073
																											3.2949	87.398
																											3.2999	87.4887
																											3.308	87.5793
																											3.3303	87.67
																											3.3332	87.7607
																											3.3505	87.8513
																											3.3838	87.942
																											3.4176	88.0326
																											3.4715	88.1233
																											3.4733	88.214
																											3.4909	88.3046
																											3.4919	88.3953
																											3.5193	88.4859
																											3.5374	88.5766
																											3.5624	88.6673
																											3.5829	88.7579
																											3.5911	88.8486
																											3.5951	88.9393
																											3.6161	89.0299
																											3.6188	89.1206
																											3.6284	89.2112
																											3.6423	89.3019
																											3.7361	89.3926
																											3.7457	89.4832
																											3.7564	89.5739
																											3.764	89.6646
																											3.7723	89.7552
																											3.7945	89.8459
																											3.7977	89.9365
																											3.806	90.0272
																											3.8161	90.1179
																											3.8377	90.2085
																											3.8471	90.2992
																											3.8665	90.3898
																											3.9239	90.4805
																											3.9434	90.5712
																											3.9493	90.6618
																											3.9507	90.7525
																											3.9566	90.8432
																											4.0028	90.9338
																											4.0282	91.0245
																											4.0569	91.1151
																											4.0954	91.2058
																											4.1129	91.2965
																											4.1943	91.3871
																											4.2213	91.4778
																											4.2321	91.5684
																											4.2443	91.6591
																											4.2445	91.7498
																											4.2492	91.8404
																											4.2591	91.9311
																											4.2723	92.0218
																											4.2825	92.1124
																											4.4136	92.2031
																											4.438	92.2937
																											4.471	92.3844
																											4.4741	92.4751
																											4.5195	92.5657
																											4.5255	92.6564
																											4.7039	92.7471
																											4.7563	92.8377
																											4.7915	92.9284
																											4.8056	93.019
																											5.0711	93.1097
																											5.0774	93.2004
																											5.1206	93.291
																											5.1507	93.3817
																											5.2255	93.4723
																											5.5513	93.563
																											5.586	93.6537
																											5.658	93.7443
																											5.6787	93.835
																											5.6895	93.9257
																											5.7033	94.0163
																											5.7386	94.107
																											5.7672	94.1976
																											5.8036	94.2883
																											5.8569	94.379
																											5.8931	94.4696
																											6.0937	94.5603
																											6.1345	94.651
																											6.1424	94.7416
																											6.42	94.8323
																											6.4641	94.9229
																											6.4894	95.0136
																											6.5256	95.1043
																											6.543	95.1949
																											6.6514	95.2856
																											6.712	95.3762
																											6.862	95.4669
																											6.9207	95.5576
																											7.2547	95.6482
																											7.4156	95.7389
																											7.4419	95.8296
																											7.4642	95.9202
																											7.5387	96.0109
																											7.5778	96.1015
																											7.5832	96.1922
																											7.6198	96.2829
																											7.7822	96.3735
																											8.0583	96.4642
																											8.0912	96.5549
																											8.1176	96.6455
																											8.2077	96.7362
																											8.272	96.8268
																											8.2978	96.9175
																											8.5404	97.0082
																											8.7051	97.0988
																											8.7334	97.1895
																											8.8291	97.2801
																											9.0023	97.3708
																											9.3583	97.4615
																											9.5034	97.5521
																											9.7017	97.6428
																											9.8416	97.7335
																											10.0112	97.8241
																											10.2031	97.9148
																											10.3151	98.0054
																											10.4451	98.0961
																											10.6913	98.1868
																											10.9301	98.2774
																											10.9467	98.3681
																											11.0921	98.4587
																											11.8199	98.5494
																											11.9526	98.6401
																											12.1464	98.7307
																											12.553	98.8214
																											13.3106	98.9121
																											13.53	99.0027
																											14.1583	99.0934
																											14.2261	99.184
																											14.7112	99.2747
																											15.0336	99.3654
																											15.8474	99.456
																											16.1072	99.5467
																											17.0304	99.6374
																											22.733	99.728

## Sheet: Fig.2
Fig. 2b					Fig. 2c					Fig. 2e
	Peak					Charge				No.	20 ms	50 ms	100 ms	No.	20 ms	50 ms	100 ms	No.	20 ms	50 ms	100 ms
No.	4LE	12LE	20LE		No.	4LE	12LE	20LE		1	1.11354	1.22747	1.26744	1	1.20598	1.38761	1.33656	1	0.883721	0.915094	1
1	257.77	508.49	157.57		1	41.856	64.7119	22.115		2	1.21503	1.29708	1.28808	2	2.42805	2.5614	2.21192	2	1.30288	1.30147	1.40841
2	203.49	345.526	146.729		2	27.815	62.3237	19.7479		3	1.63868	1.75415	1.47226	3	2.08496	2.05556	2.03872	3	1.69412	1.46195	1.41053
3	173.83	208.37	131.392		3	27.172	42.9638	14.3999		4	2.49804	2.47368	2.61538	4	0.864785	1.1456	1.1822	4	1.12705	2.32597	3.31387
4	151.94	194.512	105.145		4	19.638	24.8171	15.0984		5	1.73182	1.7562	1.94505	5	1.575	2.08	2.25786	5	0.705486	0.607143	0.686047
5	122.03	133.412	102.001		5	16.886	16.2702	13.8506		6	2.78154	2.12933	2.48265	6	1.12205	1.11076	1.04608	6	1.09219	1.00254	1.24212
6	71.872	96.7787	73.797		6	14.2	14.6757	7.3952		7	1.94346	2.15645	2.36963	7	1.26667	1.20812	1.31469	7	1.03861	2.10423	1.09907
7	71.111	86.6065	50.5669		7	9.7622	8.77379	7.1268		8	1.58661	1.41189	1.46667	8	0.841912	0.915049	0.946194	8	0.83049	0.888963	0.90357
8	68.097	80.4269	43.7465		8	9.3878	8.24961	5.79855		9	0.815642	0.885932	0.842105	9	2.07903	1.85666	1.90496	9	1.78205	1.48361	1.27647
9	59.336	63.4547	42.3323		9	6.331	7.33614	5.47816		10	3.76018	2.24269	2.55459	10	0.761523	0.958998	0.985955	10	1.70999	1.95889	1.24722
10	34.952	56.8183	34.2087		10	5.1245	7.24913	4.22401		11	1.3691	1.09091	1.38033	11	0.898142	0.978036	1.03754
11	24.873	44.7251	31.4597		11	4.9444	6.82015	3.96628						12	1.58392	1.7931	1.64855
12	19.905	33.6277	24.3415		12	4.5549	6.34086	3.52083						13	2.19873	1.89072	1.87332
13	17.901	29.2054	19.2041		13	3.7407	5.96936	2.0391						14	1.91958	1.62286	2.17969
14	16.755	28.6316	17.7862		14	3.1781	1.90882	1.89534
15	13.816	28.5758	10.7741		15	1.074	1.73964	1.57986		Average	1.85942	1.67507	1.78947		1.48788	1.54032	1.56887		1.21666	1.40499	1.35873
16	118	84.0969	9.30656		16	30.742	11.1771	1.12005
17	86.34	93.9404	8.72023		17	6.9575	11.1064	1.03763
18	100.95		8.70611		18	6.6152		0.60639		Fig. 2f
19	95.812		6.75825		19	6.8606		0.57615		No.	20 ms	50 ms	100 ms	No.	20 ms	50 ms	100 ms	No.	20 ms	50 ms	100 ms
										1	0.798337	0.821429	0.770992	1	0.994065	1.16499	1.27257	1	1.23497	1.88293	1.56089
Average	89.9358	124.541	53.9234		Average	12.9916	17.7902	6.92506		2	1.8011	1.81765	1.73778	2	0.734254	0.853285	0.763244	2	1.07933	1.2831	1.25821
										3	1.114	1.227	1.267	3	1.27181	1.71645	1.3767	3	1.16523	1.14386	1.25907
										4	0.889513	0.973806	1.17164	4	1.2114	1.49843	1.68619	4	0.785612	1.22314	1.55889
														5	0.940299	1.08844	1.15306	5	0.888655	1.22738	1.26536
																		6	1.07121	1.14478	1.23387
																		7	0.739645	1.30357	1.55
																		8	0.802945	1.23341	1.37914
										Average	1.15074	1.20997	1.23685		1.03037	1.26432	1.25035		0.97095	1.30527	1.38318

## Sheet: Fig.3
Fig. 3b					Fig. 3c					Fig. 3d
	2 dpl					5 dpl					8 dpl
MP(mV)	4LE	12LE	20LE		MP(mV)	4LE	12LE	20LE		MP(mV)	4LE	12LE	20LE
-60	0	0	0		-60	0	0	0		-60	0	0	0
-50	0.153846	0.4375	0		-50	0.571429	0.583333	0.2		-50	0	0	0
-40	0.615385	1.0625	0.166667		-40	0.714286	1	0.6		-40	0.272727	0.111111	0
-30	1.23077	2.125	1.38889		-30	1.14286	1.91667	1.7		-30	0.636364	0.555556	0.166667
-20	1.92308	2.8125	2.05556		-20	1.28571	2.5	2.3		-20	1.09091	1.33333	0.5
-10	2.30769	3.6875	2.5		-10	2	3	2.8		-10	1.45455	2.11111	1
0	2.84615	4.25	3.05556		0	2.28571	3.5	3		0	1.90909	2.55556	1.66667
10	3.30769	4.625	3.38889		10	2.57143	3.66667	3		10	2	3.11111	2
20	3.38462	4.625	3.55556		20	2.71429	3.91667	3.5		20	2.18182	3.33333	2.16667
30	3.69231	4.9375	3.88889		30	2.71429	4.16667	3.7		30	2.27273	3.44444	2.33333
40	3.84615	4.875	3.88889		40	2.85714	4	3.6		40	2.36364	3.33333	2.33333
50	3.69231	4.8125	3.83333		50	2.85714	4.33333	3.6		50	2.45455	3.33333	2.16667
Average	2.25	3.1875	2.31019		Average	1.80952	2.71528	2.33333		Average	1.38636	1.93519	1.19444
Fig. 3e					Fig. 3f					Fig. 3g
Cm					Rin					Vm
No.	4LE	12LE	20LE		No.	4LE	12LE	20LE		No.	4LE	12LE	20LE
1	18.62	23.08	10.47		1	4.1	1.1	2.6		1	34	50	19
2	9.47	15.89	22.94		2	2	1.5	4.1		2	21	32	24
3	14.22	12.54	22.69		3	1.6	1.1	2.7		3	20	35	25
4	10.9	25.56	21.71		4	1.3	1.1	4.2		4	30	27	36
5	8.87	22.23	24.36		5	1.6	2	1.6		5	26	24	33
6	18.17	15.87	11.24		6	1.1	1.6	2		6	31	33	34
7	23.51	11.97	16.76		7	4.1	4.1	1.1		7	28	25	28
8	17.68	14.79	11.59		8	2	1.6	1.6		8	19	24	25
9	15.64	18.89	12.26		9	4	2	0.67		9	33	31	30
10	4.14	18.86	21.34		10	1.6	0.95	4		10	36	26	36
11	13.16	22.93	21.5		11	1.6	2	2.7		11	39	44	34
12	12.59	21.61	17.87		12	4.2	2.6	1.3		12	31	42	28
13	14.58	19.9	12.65		13	4.1	1.9	2.7		13	32	22	44
14	17.14	23.08	20.53		14	4.1	1.3	0.99		14	36	26	26
15	10.29	13.31	17.45		15	2	2	1.3		15	43	30	30
16	16.81	16.16			16	2.7	0.88			16	32
17	14.86	5.41			17	1.6	4			17	29
18	8.72	13.38			18	0.94	1.1			18	34
Average	13.8539	17.5256	17.6907		Average	2.48	1.82389	2.23733		Average	30.7778	31.4	30.1333

## Sheet: Fig.4
Fig. 4d				2 dpl
	gria1.L					gria2.S
No.	4LE	12LE	20LE		No.	4LE	12LE	20LE
1	0.941416	1	0.659051		1	0.940798	1	0.664711
2	0.672425	1	0.0897794		2	0.548542	1	0.080729
3	1.78688	1	0.294743		3	1.45768	1	0.265032
Average	1.13358	1	0.347858		Average	0.98234	1	0.336824
Fig. 4e				5 dpl
	gria1.L					gria2.S
No.	4LE	12LE	20LE		No.	4LE	12LE	20LE
1	1.80065	1	1.00218		1	1.36309	1	0.996437
2	0.676615	1	0.814968		2	1.03103	1	1.15096
3	0.690391	1	0.811076		3	0.835973	1	0.857317
4	0.984319	1	0.947718		4	0.926984	1	0.9897
5	0.897415	1	0.927197		5	0.930248	1	0.864272
Average	1.00988	1	0.900629		Average	1.01747	1	0.971738

## Sheet: Fig.5
Fig. 5b															Fig. 5e
GluA1	2 dpl					5 dpl					8 dpl					GluA1					GluA2					Rab5c
No.	4LE	12LE	20LE		No.	4LE	12LE	20LE		No.	4LE	12LE	20LE		No.	4LE	12LE	20LE		No.	4LE	12LE	20LE		No.	4LE	12LE	20LE
1	1.12238	1.12238	0.73413		1	0.923384	1.57487	0.501744		1	1.09184	1.05574	0.85242		1	0.989813	1	1.12438		1	1.11993	1	0.624159		1	0.9029	1	1.3409
2	0.972318	0.972318	1.12132		2	1.63643	0.826872	0.536696		2	0.899561	1.19025	0.910189		2	0.950903	1	0.998415		2	1.01981	1	0.738252		2	1.2669	1	1.4442
3	1.03339	1.03339	1.14953		3	0.858303	1.42063	0.721068		3	1.1429	0.987915	0.869181		3	1.38	1	0.859077		3	1.22998	1	0.970257		3		1	1.112
4	0.985264	0.985264	0.965511		4	1.02653	1.31784	0.655629		4	1.07064	1.00421	0.925153		4	0.800281	1	0.797636		4	1.20303	1	0.719233		4	0.745	1
5	1.17687	1.17687	0.714912		5	1.03569	1.28328	0.681031																	5	1.2724	1	1.3629
6	1.14324	1.14324	1.06538		6	0.943357	1.14375	0.912889																	6	1.1123	1	1.1991
Average	1.07224	1.07224	0.958465		Average	1.07062	1.26121	0.668176		Average	1.05124	1.05953	0.889236		Average	1.03025	1	0.944878		Average	1.14319	1	0.762975		Average	1.0599	1	1.29182
GluA2	2 dpl					5 dpl					8 dpl
No.	4LE	12LE	20LE		No.	4LE	12LE	20LE		No.	4LE	12LE	20LE
1	1.06708	1.15372	0.779193		1	0.968664	1.09482	0.936511		1	1.11782	1.20931	0.67288
2	0.754721	0.958456	1.28682		2	1.03422	1.03846	0.927314		2	1.23274	0.943448	0.823812
3	1.0877	1.08221	0.830084		3	1.43711	0.843907	0.71898		3	0.864148	1.18473	0.951124
					4	0.943357	1.14375	0.912889		4	1.00142	1.09393	0.904648
					5	1.29072	1.2361	0.473186
Average	0.969835	1.0648	0.965367		Average	1.13482	1.07141	0.793776		Average	1.05403	1.10785	0.838116
Rab5c	2 dpl					5 dpl					8 dpl
No.	4LE	12LE	20LE		No.	4LE	12LE	20LE		No.	4LE	12LE	20LE
1	1.33821	0.599936	1.06186		1	1.29128	0.573513	1.1352		1	0.920199	0.96594	1.11386
2	1.06049	0.696853	1.24265		2	1.13721	0.833238	1.02955		2	1.33411	0.683302	0.98259
3	1.28138	0.842755	0.875862		3	0.812928	1.1005	1.08657		3	0.771612	1.00882	1.21957
4	1.00231	0.96037	1.03732		4	1.07161	1.01715	0.911241		4	0.883477	1.08262	1.03391
					5	1.08204	1.02522	0.892735		5	1.22272	0.90948	0.867801
					6	0.927233	1.05337	1.0194		6	0.978672	0.961142	1.06018
					7	0.992137	0.825013	1.18285
Average	1.1706	0.774979	1.05442		Average	1.04492	0.918287	1.03679		Average	1.01846	0.935217	1.04632

## Sheet: Fig.6
Fig. 6c									Fig. 6d									Fig. 6e
	TDBL									TBTN									Area
	12LE				20LE					12LE				20LE					12LE				20LE
No.	Ctrl-GFP	Rab5c-GFP	Rab5c-MO+Ctrl-GFP		Ctrl-GFP	Rab5c-GFP	Rab5c-MO+Ctrl-GFP		No.	Ctrl-GFP	Rab5c-GFP	Rab5c-MO+Ctrl-GFP		Ctrl-GFP	Rab5c-GFP	Rab5c-MO+Ctrl-GFP		No.	Ctrl-GFP	Rab5c-GFP	Rab5c-MO+Ctrl-GFP		Ctrl-GFP	Rab5c-GFP	Rab5c-MO+Ctrl-GFP
1	199.391	211.621	379.976		334.023	231.169	515.603		1	20	11	33		22	9	22		1	914.083	530.091	1203.45		1891.4	680.549	3756.67
2	346.78	210.521	498.44		397.391	153.023	267.435		2	29	10	22		39	6	17		2	652.791	563.449	3486.51		1690.59	473.842	1872.6
3	202.243	176.842	330.728		443.931	196.85	387.074		3	10	10	21		31	15	14		3	849.498	324.749	2213.5		2554.95	517.109	2686.95
4	191.419	119.823	405.659		334.209	178.501	313.417		4	11	7	28		27	13	12		4	474.088	305.991	2629.03		715.48	242.968	2428.02
5	214.235	250.695	471.553		584.977	293.427	338.117		5	11	16	23		48	14	17		5	705.052	811.876	2252.88		2117.69	1806.44	1748.41
6	299.223	328.039	440.519		336.802	306.417	269.631		6	13	25	31		25	9	12		6	937.302	1268.18	1137.56		655.482	2232.55	1793.49
7	225.125	294.033	213.965		265.854	324.082	241.452		7	12	18	12		24	11	13		7	803.674	1245.11	1523.87		614.319	1206.36	2122.52
8			450.109		238.841	349.487			8			38		13	14			8			993.723		1764.12	2621.79
9						234.593			9						10			9						1759.87
10						173.053			10						8			10						427.889
11						264.267			11						17			11						845.822
Average	239.774	227.368	398.869	Average	367.003	245.897	333.247		Average	15.1429	13.8571	26	Average	28.625	11.4545	15.2857		Average	762.355	721.349	1930.07	Average	1500.5	1165.02	2344.09

[truncated: 10 more sheets: Fig.7, Fig.8, Fig.9, Sup Fig.1, Sup Fig.2, Sup Fig.3, Sup Fig.6, Sup Fig.7, Sup Fig.8, Sup Fig.9]
